# Supplementary material for: Habitat suitability assessment of wild medicinal plant resources in the Changbai Mountain ecosystem of China Using MaxEnt and AHP
Source: Front Plant Sci. 2026 Apr 1;17:1776217. doi: 10.3389/fpls.2026.1776217 (PMC13079384; doi:10.3389/fpls.2026.1776217)
Supplement: Supplementary file 1 [file Table1.xlsx]

## Sheet: Sheet1
Supplementary material Class I
spiecis	LON	LAT
Elsholtzia ciliata	126.741	41.9411
Elsholtzia ciliata	126.741	41.9411
Elsholtzia ciliata	126.831	41.9491
Elsholtzia ciliata	127.126	41.7347
Elsholtzia ciliata	127.126	41.7347
Elsholtzia ciliata	127.126	41.7358
Elsholtzia ciliata	127.403	44.0885
Elsholtzia ciliata	125.948	44.0879
Elsholtzia ciliata	125.948	44.0879
Elsholtzia ciliata	125.638	43.8778
Taraxacum mongolicum	126.252	41.9356
Taraxacum mongolicum	126.544	41.7969
Taraxacum mongolicum	126.739	41.9415
Taraxacum mongolicum	126.831	41.9491
Taraxacum mongolicum	127.126	41.7347
Taraxacum mongolicum	127.126	41.7347
Taraxacum mongolicum	127.126	41.7347
Taraxacum mongolicum	127.126	41.7358
Taraxacum mongolicum	127.126	41.7358
Taraxacum mongolicum	127.126	41.7358
Taraxacum mongolicum	127.126	41.7358
Taraxacum mongolicum	127.403	44.0885
Taraxacum mongolicum	125.948	44.0879
Taraxacum mongolicum	125.639	43.8789
Taraxacum mongolicum	125.638	43.8778
Taraxacum mongolicum	125.638	43.8778
Taraxacum mongolicum	125.417	43.3111
Taraxacum mongolicum	128.759	42.76
Taraxacum mongolicum	128.264	43.4056
Taraxacum mongolicum	128.358	43.3366
Taraxacum mongolicum	128.358	43.3366
Taraxacum mongolicum	129.547	43.62
Taraxacum mongolicum	129.547	43.62
Taraxacum mongolicum	129.746	43.4762
Commelina communis	127.595	42.6048
Commelina communis	126.741	41.9411
Commelina communis	125.947	44.088
Commelina communis	125.64	43.8458
Commelina communis	125.64	43.8458
Commelina communis	125.64	43.8458
Commelina communis	125.639	43.8789
Commelina communis	125.638	43.8778
Commelina communis	125.139	43.6013
Commelina communis	128.358	43.406
Commelina communis	129.639	43.3323
Commelina communis	129.639	43.3323
Commelina communis	129.64	43.3321
Plantago depressa	127.403	44.0885
Asarum heterotropoides	126.442	42.0143
Asarum heterotropoides	126.252	41.9356
Asarum heterotropoides	126.351	41.8656
Asarum heterotropoides	126.351	41.8664
Asarum heterotropoides	126.741	41.9411
Asarum heterotropoides	127.424	41.8141
Asarum heterotropoides	127.5	41.7424
Sanguisorba officinalis	126.755	43.1213
Sanguisorba officinalis	128.274	42.8358
Sanguisorba officinalis	125.948	44.0879
Sanguisorba officinalis	125.948	44.0879
Sanguisorba officinalis	125.415	43.3106
Sanguisorba officinalis	125.417	43.3104
Sanguisorba officinalis	128.274	42.8362
Sanguisorba officinalis	128.264	43.4056
Sanguisorba officinalis	128.555	43.2631
Sanguisorba officinalis	129.519	43.9116
Sanguisorba officinalis	129.349	43.6925
Sanguisorba officinalis	129.647	45.6915
Sanguisorba officinalis	129.744	43.6904
Sanguisorba officinalis	129.646	43.5544
Sanguisorba officinalis	129.645	43.4069
Sanguisorba officinalis	129.743	43.4038
Sanguisorba officinalis	129.833	43.1916
Equisetum hyemale	128.472	42.615
Equisetum hyemale	128.472	42.615
Equisetum hyemale	126.442	42.0151
Equisetum hyemale	126.442	42.0151
Equisetum hyemale	126.442	42.0151
Equisetum hyemale	126.442	42.0145
Equisetum hyemale	126.442	42.0145
Equisetum hyemale	126.442	42.0145
Equisetum hyemale	126.442	42.0143
Equisetum hyemale	126.442	42.0143
Equisetum hyemale	127.684	42.6808
Equisetum hyemale	127.684	42.6808
Equisetum hyemale	127.684	42.6808
Equisetum hyemale	127.684	42.6808
Equisetum hyemale	127.684	42.6801
Equisetum hyemale	127.684	42.6801
Equisetum hyemale	127.684	42.6801
Equisetum hyemale	127.684	42.6801
Equisetum hyemale	127.683	42.6791
Equisetum hyemale	127.683	42.6791
Equisetum hyemale	127.683	42.6791
Equisetum hyemale	127.683	42.6791
Equisetum hyemale	127.596	42.6035
Equisetum hyemale	127.596	42.6035
Equisetum hyemale	127.596	42.6035
Equisetum hyemale	127.596	42.6039
Equisetum hyemale	127.595	42.6048
Equisetum hyemale	127.595	42.6048
Equisetum hyemale	127.114	42.5335
Equisetum hyemale	127.383	42.5345
Equisetum hyemale	127.383	42.5345
Equisetum hyemale	127.383	42.5345
Equisetum hyemale	127.383	42.5348
Equisetum hyemale	127.383	42.5348
Equisetum hyemale	127.383	42.5348
Equisetum hyemale	127.383	42.5349
Equisetum hyemale	127.784	43.5399
Equisetum hyemale	127.785	42.5397
Equisetum hyemale	127.785	42.5397
Equisetum hyemale	127.399	42.4599
Equisetum hyemale	127.399	42.4599
Equisetum hyemale	127.399	42.4609
Equisetum hyemale	127.399	42.4609
Equisetum hyemale	127.399	42.4617
Equisetum hyemale	127.399	42.4617
Equisetum hyemale	127.399	42.4617
Equisetum hyemale	127.483	42.4582
Equisetum hyemale	127.483	42.4582
Equisetum hyemale	127.484	42.4582
Equisetum hyemale	127.484	42.4582
Equisetum hyemale	127.484	42.4582
Equisetum hyemale	127.484	42.458
Equisetum hyemale	127.785	42.4659
Equisetum hyemale	127.785	42.4659
Equisetum hyemale	127.785	42.4659
Equisetum hyemale	127.875	42.4666
Equisetum hyemale	127.875	42.4666
Equisetum hyemale	127.875	42.4666
Equisetum hyemale	127.875	42.4666
Equisetum hyemale	127.878	42.4663
Equisetum hyemale	127.878	42.4663
Equisetum hyemale	127.878	42.4663
Equisetum hyemale	127.879	42.4665
Equisetum hyemale	127.879	42.4665
Equisetum hyemale	127.879	42.4665
Equisetum hyemale	127.879	42.4665
Equisetum hyemale	127.98	42.4705
Equisetum hyemale	127.98	42.4678
Equisetum hyemale	127.98	42.4678
Equisetum hyemale	127.496	42.3915
Equisetum hyemale	127.496	42.3915
Equisetum hyemale	127.496	42.3915
Equisetum hyemale	127.497	42.3907
Equisetum hyemale	127.496	42.3901
Equisetum hyemale	127.496	42.3901
Equisetum hyemale	127.593	42.387
Equisetum hyemale	127.884	42.4
Equisetum hyemale	127.884	42.4
Equisetum hyemale	127.884	42.4
Equisetum hyemale	127.882	42.398
Equisetum hyemale	127.882	42.398
Equisetum hyemale	127.882	42.398
Equisetum hyemale	127.882	42.398
Equisetum hyemale	127.881	42.3945
Equisetum hyemale	127.881	42.3945
Equisetum hyemale	127.881	42.3945
Equisetum hyemale	127.986	42.389
Equisetum hyemale	127.986	42.389
Equisetum hyemale	127.986	42.389
Equisetum hyemale	127.986	42.389
Equisetum hyemale	127.984	42.3896
Equisetum hyemale	127.984	42.3896
Equisetum hyemale	127.984	42.3911
Equisetum hyemale	127.984	42.3911
Equisetum hyemale	127.984	42.3911
Equisetum hyemale	127.984	42.3911
Equisetum hyemale	127.579	42.3261
Equisetum hyemale	127.579	42.3261
Equisetum hyemale	127.583	42.3235
Equisetum hyemale	127.583	42.3235
Equisetum hyemale	127.583	42.3235
Equisetum hyemale	127.583	42.3235
Equisetum hyemale	127.583	42.3226
Equisetum hyemale	127.583	42.3226
Equisetum hyemale	127.504	42.2467
Equisetum hyemale	127.503	42.2463
Equisetum hyemale	127.503	42.2463
Equisetum hyemale	127.503	42.2463
Equisetum hyemale	127.503	42.2463
Equisetum hyemale	127.502	42.2456
Equisetum hyemale	127.502	42.2456
Equisetum hyemale	127.79	42.2522
Equisetum hyemale	127.79	42.2522
Equisetum hyemale	127.79	42.2522
Equisetum hyemale	127.79	42.2522
Equisetum hyemale	127.79	42.2517
Equisetum hyemale	127.79	42.2517
Equisetum hyemale	127.79	42.2517
Equisetum hyemale	127.79	42.2516
Equisetum hyemale	127.79	42.2516
Equisetum hyemale	127.79	42.2516
Equisetum hyemale	127.79	42.2516
Equisetum hyemale	127.213	42.1719
Equisetum hyemale	127.213	42.1719
Equisetum hyemale	127.213	42.1713
Equisetum hyemale	127.213	42.1713
Equisetum hyemale	127.213	42.1713
Equisetum hyemale	127.213	42.1713
Equisetum hyemale	127.214080	42.1711
Equisetum hyemale	127.403463	42.1735
Equisetum hyemale	127.502944	42.173
Equisetum hyemale	127.502944	42.173
Equisetum hyemale	127.502944	42.173
Equisetum hyemale	127.502897	42.1735
Equisetum hyemale	127.498527	42.0982
Equisetum hyemale	127.593	42.101
Equisetum hyemale	127.593	42.101
Equisetum hyemale	127.593	42.101
Equisetum hyemale	127.593	42.1018
Equisetum hyemale	127.593	42.1018
Equisetum hyemale	127.594	42.1026
Equisetum hyemale	127.594	42.1026
Equisetum hyemale	127.696	42.1054
Equisetum hyemale	127.695	42.1089
Equisetum hyemale	127.695	42.1085
Equisetum hyemale	127.697	42.0292
Equisetum hyemale	127.697	42.0303
Equisetum hyemale	127.697	42.0303
Equisetum hyemale	127.697	42.0303
Equisetum hyemale	127.697	42.031
Equisetum hyemale	127.697	42.031
Equisetum hyemale	127.797	42.0381
Equisetum hyemale	127.797	42.0381
Equisetum hyemale	127.506	41.9591
Equisetum hyemale	127.506	41.9591
Equisetum hyemale	127.51	41.9643
Equisetum hyemale	127.804	41.804
Equisetum hyemale	127.892	41.9713
Equisetum hyemale	127.891	41.9704
Equisetum hyemale	127.891	41.9704
Equisetum hyemale	127.891	41.9704
Equisetum hyemale	127.89	41.9701
Equisetum hyemale	127.89	41.9701
Equisetum hyemale	127.89	41.9701
Equisetum hyemale	127.981	41.8866
Equisetum hyemale	127.981	41.8865
Equisetum hyemale	127.981	41.8865
Equisetum hyemale	127.611	41.8098
Equisetum hyemale	127.61	41.8105
Equisetum hyemale	127.61	41.8105
Equisetum hyemale	127.61	41.8105
Equisetum hyemale	127.61	41.8105
Equisetum hyemale	127.713	41.8191
Equisetum hyemale	127.713	41.8191
Equisetum hyemale	127.713	41.8191
Equisetum hyemale	127.712	41.8189
Equisetum hyemale	127.712	41.8189
Equisetum hyemale	127.712	41.8189
Equisetum hyemale	127.712	41.8189
Equisetum hyemale	127.711	41.8194
Equisetum hyemale	127.711	41.8194
Equisetum hyemale	127.711	41.8194
Equisetum hyemale	127.411	42.0248
Equisetum hyemale	127.411	42.0248
Equisetum hyemale	127.411	42.0248
Equisetum hyemale	127.411	42.0248
Equisetum hyemale	127.411	42.0262
Equisetum hyemale	127.411	42.0262
Equisetum hyemale	127.411	42.0262
Equisetum hyemale	127.411	42.0262
Equisetum hyemale	127.411	42.0279
Equisetum hyemale	127.411	42.0279
Equisetum hyemale	127.411	42.0279
Equisetum hyemale	127.018	41.9517
Equisetum hyemale	127.019	41.9518
Equisetum hyemale	127.02	41.9622
Equisetum hyemale	127.016	41.8786
Equisetum hyemale	127.016	41.8786
Equisetum hyemale	127.121	41.8127
Equisetum hyemale	127.127	41.7369
Equisetum hyemale	127.127	41.7369
Equisetum hyemale	127.227	41.7393
Equisetum hyemale	127.227	41.7393
Equisetum hyemale	127.227	41.7393
Equisetum hyemale	127.227	41.7393
Equisetum hyemale	127.5	41.7424
Equisetum hyemale	127.5	41.7424
Equisetum hyemale	127.5	41.7424
Equisetum hyemale	127.502	41.7433
Equisetum hyemale	127.502	41.7433
Equisetum hyemale	127.61	41.6759
Equisetum hyemale	127.61	41.6759
Equisetum hyemale	127.61	41.6759
Equisetum hyemale	127.61	41.6759
Equisetum hyemale	127.609	41.6748
Equisetum hyemale	127.609	41.6748
Equisetum hyemale	127.609	41.6748
Equisetum hyemale	127.705	41.673
Equisetum hyemale	127.705	41.673
Equisetum hyemale	127.705	41.673
Equisetum hyemale	127.705	41.673
Equisetum hyemale	127.703	41.6739
Equisetum hyemale	127.703	41.6739
Equisetum hyemale	127.703	41.6739
Equisetum hyemale	127.703	41.6739
Equisetum hyemale	127.701	41.674
Equisetum hyemale	127.701	41.674
Equisetum hyemale	127.701	41.674
Equisetum hyemale	127.701	41.674
Equisetum hyemale	126.437	42.2264
Equisetum hyemale	126.436	42.2267
Equisetum hyemale	126.052	42.1473
Equisetum hyemale	126.052	42.1473
Equisetum hyemale	126.248	42.1446
Equisetum hyemale	126.249	42.1452
Equisetum hyemale	126.344	42.1543
Equisetum hyemale	125.658	42.0739
Equisetum hyemale	125.658	42.0739
Equisetum hyemale	126.049	42.0793
Equisetum hyemale	126.049	42.0793
Equisetum hyemale	126.049	42.0793
Equisetum hyemale	126.049	42.0793
Equisetum hyemale	126.344	42.0783
Equisetum hyemale	126.343	42.0787
Equisetum hyemale	125.928	42.001
Equisetum hyemale	125.928	42.001
Equisetum hyemale	125.928	42.001
Equisetum hyemale	125.928	42.001
Equisetum hyemale	125.929	42.0014
Equisetum hyemale	125.929	42.0014
Equisetum hyemale	125.929	42.0014
Equisetum hyemale	125.929	42.0014
Equisetum hyemale	125.929	42.0013
Equisetum hyemale	125.65	41.792
Equisetum hyemale	126.152	42.0776
Equisetum hyemale	128.258	42.7612
Equisetum hyemale	128.258	42.7612
Equisetum hyemale	128.258	42.7612
Equisetum hyemale	128.258	42.7612
Equisetum hyemale	128.26	42.76
Equisetum hyemale	128.26	42.76
Equisetum hyemale	128.26	42.76
Equisetum hyemale	128.486	42.7581
Equisetum hyemale	137.677	43.1872
Equisetum hyemale	127.677	43.1857
Equisetum hyemale	127.677	43.1857
Equisetum hyemale	127.677	43.1857
Equisetum hyemale	127.876	43.1171
Equisetum hyemale	127.876	43.1171
Equisetum hyemale	127.875	43.116
Equisetum hyemale	127.875	43.116
Equisetum hyemale	127.872	43.0431
Equisetum hyemale	127.679	42.6351
Equisetum hyemale	127.679	42.6351
Equisetum hyemale	127.679	42.6351
Equisetum hyemale	127.68	42.9697
Equisetum hyemale	127.779	42.97
Equisetum hyemale	127.779	42.97
Equisetum hyemale	127.779	42.97
Equisetum hyemale	127.777	42.9689
Equisetum hyemale	127.777	42.9689
Equisetum hyemale	127.875	42.8992
Equisetum hyemale	127.875	42.8992
Equisetum hyemale	127.872	42.8261
Equisetum hyemale	127.872	42.8261
Equisetum hyemale	127.873	42.8265
Equisetum hyemale	129.743	43.7648
Equisetum hyemale	129.743	43.7648
Equisetum hyemale	129.743	43.7648
Equisetum hyemale	130.125	43.4672
Equisetum hyemale	130.125	43.4672
Equisetum hyemale	130.125	43.4722
Equisetum hyemale	130.125	43.4722
Equisetum hyemale	130.242	43.4718
Equisetum hyemale	130.241	43.4722
Equisetum hyemale	130.241	43.4722
Equisetum hyemale	130.24	43.4725
Equisetum hyemale	130.24	43.4725
Equisetum hyemale	130.242	43.4082
Equisetum hyemale	130.242	43.4082
Equisetum hyemale	130.242	43.4082
Equisetum hyemale	130.241	43.4011
Equisetum hyemale	130.241	43.4011
Equisetum hyemale	130.241	43.4011
Equisetum hyemale	130.24	43.4173
Equisetum hyemale	130.24	43.4173
Equisetum hyemale	130.24	43.4173
Equisetum hyemale	130.335	43.3264
Equisetum hyemale	130.335	43.3264
Equisetum hyemale	130.335	43.3264
Equisetum hyemale	130.335	43.3264
Equisetum hyemale	130.621	43.2542
Equisetum hyemale	130.623	43.2553
Equisetum hyemale	130.623	43.2553
Adenophora tetraphylla	128.371	42.6127
Adenophora tetraphylla	127.678	43.0399
Adenophora tetraphylla	129.644	43.5536
Scutellaria baicalensis	126.35	41.7946
Scutellaria baicalensis	129.744	45.6899
Campanula punctata	128.75	43.044
Campanula punctata	128.843	42.9736
Campanula punctata	128.843	42.9736
Campanula punctata	128.168	42.8238
Campanula punctata	125.974	42.6124
Campanula punctata	125.539	41.437
Campanula punctata	126.276	41.3629
Campanula punctata	125.139	43.6018
Campanula punctata	128.156	43.5486
Campanula punctata	128.274	43.9512
Campanula punctata	128.274	43.9512
Campanula punctata	128.273	43.7836
Campanula punctata	128.273	43.7836
Campanula punctata	128.176	42.8366
Campanula punctata	128.263	42.7612
Campanula punctata	128.264	43.4056
Campanula punctata	128.264	43.4056
Campanula punctata	128.065	43.8246
Campanula punctata	128.072	43.2589
Campanula punctata	128.072	43.2589
Campanula punctata	127.974	42.8282
Campanula punctata	127.974	42.8282
Campanula punctata	127.973	42.8284
Campanula punctata	129.72	43.7667
Campanula punctata	129.72	43.7667
Campanula punctata	129.553	43.767
Campanula punctata	129.547	43.62
Campanula punctata	129.847	43.5492
Campanula punctata	129.346	43.4841
Campanula punctata	129.346	43.4836
Campanula punctata	129.84	43.4014
Campanula punctata	129.843	43.3315
Campanula punctata	129.447	43.1936
Aconitum kusnezoffii	128.273	42.8366
Aconitum kusnezoffii	126.351	41.8656
Aconitum kusnezoffii	126.351	41.8656
Aconitum kusnezoffii	126.351	41.8664
Aconitum kusnezoffii	126.351	41.8664
Aconitum kusnezoffii	126.351	41.8664
Aconitum kusnezoffii	126.544	41.7969
Aconitum kusnezoffii	126.544	41.7969
Aconitum kusnezoffii	127.783	42.7533
Aconitum kusnezoffii	127.683	42.6791
Aconitum kusnezoffii	127.881	42.3945
Aconitum kusnezoffii	127.213	42.1719
Aconitum kusnezoffii	127.697	42.031
Aconitum kusnezoffii	125.568	42.2232
Aconitum kusnezoffii	126.145	42.1442
Aconitum kusnezoffii	125.658	42.0739
Aconitum kusnezoffii	126.047	42.0799
Aconitum kusnezoffii	129.841	43.7663
Aconitum kusnezoffii	130.534	43.3972
Aconitum kusnezoffii	130.727	43.3225
Viola acuminata	128.848	43.2619
Viola acuminata	128.847	43.1923
Viola acuminata	128.263	43.1169
Viola acuminata	128.75	43.044
Viola acuminata	128.751	43.0454
Viola acuminata	128.273	42.8366
Viola acuminata	128.177	42.7587
Viola acuminata	128.263	42.7581
Viola acuminata	125.972	42.6121
Viola acuminata	125.974	42.6124
Viola acuminata	128.073	42.614
Viola acuminata	126.252	41.9356
Viola acuminata	126.351	41.8664
Viola acuminata	126.352	41.8655
Viola acuminata	127.383	42.5345
Viola acuminata	127.383	42.5348
Viola acuminata	127.884	42.4
Viola acuminata	127.593	42.1018
Viola acuminata	127.697	42.0303
Viola acuminata	127.891	41.9704
Viola acuminata	126.742	41.7956
Viola acuminata	127.121	41.8127
Viola acuminata	127.122	41.8112
Viola acuminata	127.122	41.8112
Viola acuminata	125.568	42.2232
Viola acuminata	126.145	42.1442
Viola acuminata	125.658	42.0739
Viola acuminata	125.658	42.0739
Viola acuminata	125.659	42.0757
Viola acuminata	125.36	41.8707
Viola acuminata	125.649	41.7926
Viola acuminata	125.65	41.792
Viola acuminata	125.65	41.792
Viola acuminata	125.65	41.792
Viola acuminata	125.65	41.792
Viola acuminata	125.651	41.7922
Viola acuminata	125.651	41.7922
Viola acuminata	126.263	41.7204
Viola acuminata	125.832	41.6436
Viola acuminata	125.833	41.6443
Viola acuminata	126.07	41.6405
Viola acuminata	125.545	41.5793
Viola acuminata	125.545	41.5793
Viola acuminata	125.545	41.5793
Viola acuminata	126.467	43.8893
Viola acuminata	125.139	43.6013
Viola acuminata	125.415	43.3106
Viola acuminata	125.417	43.3111
Viola acuminata	128.177	42.7587
Viola acuminata	128.156	43.5486
Viola acuminata	127.966	43.4813
Viola acuminata	128.066	43.3247
Viola acuminata	128.358	43.3366
Viola acuminata	128.356	43.3372
Viola acuminata	128.071	43.2587
Viola acuminata	128.553	43.262
Viola acuminata	128.158	43.1955
Viola acuminata	127.678	43.0392
Viola acuminata	127.678	43.0392
Viola acuminata	128.071	42.9039
Viola acuminata	127.872	42.8261
Viola acuminata	130.247	43.8345
Viola acuminata	130.245	43.8348
Viola acuminata	129.84	43.766
Viola acuminata	129.84	43.766
Viola acuminata	129.351	43.6934
Viola acuminata	129.443	43.6215
Viola acuminata	129.445	43.6224
Viola acuminata	129.547	43.6208
Viola acuminata	129.547	43.6208
Viola acuminata	129.547	43.6219
Viola acuminata	129.644	43.5528
Viola acuminata	129.644	43.5536
Viola acuminata	129.646	43.5544
Viola acuminata	129.646	43.5544
Viola acuminata	129.646	43.5544
Viola acuminata	129.646	43.5544
Viola acuminata	129.848	43.5487
Viola acuminata	129.848	43.5487
Viola acuminata	129.847	43.5492
Viola acuminata	129.643	43.4816
Viola acuminata	129.643	43.4816
Viola acuminata	129.937	43.4735
Viola acuminata	129.937	43.4735
Viola acuminata	129.937	43.4735
Viola acuminata	129.938	43.4741
Viola acuminata	129.84	43.4014
Viola acuminata	129.838	43.4026
Viola acuminata	129.838	43.4026
Viola acuminata	129.444	43.3203
Viola acuminata	129.545	43.3328
Viola acuminata	129.844	43.3315
Viola acuminata	129.836	43.3323
Viola acuminata	129.936	43.3316
Viola acuminata	130.728	43.3244
Viola acuminata	130.728	43.3238
Viola acuminata	129.339	43.2646
Viola acuminata	129.445	43.2636
Viola acuminata	129.443	43.2609
Viola acuminata	129.64	43.2636
Viola acuminata	129.639	43.2642
Viola acuminata	129.639	43.264
Viola acuminata	129.843	43.2619
Viola acuminata	129.843	43.2619
Viola acuminata	129.936	43.2595
Viola acuminata	129.743	43.1904
Smilax riparia	125.972	42.6121
Smilax riparia	125.972	42.6121
Smilax riparia	125.972	42.6121
Smilax riparia	125.832	41.6436
Smilax riparia	125.637	41.505
Smilax riparia	125.637	41.505
Bidens parviflora	127.403	44.0885
Bidens parviflora	125.948	44.0879
Bidens parviflora	125.948	44.0879
Bidens parviflora	125.64	43.8458
Bidens parviflora	125.638	43.8778
Bidens parviflora	125.638	43.8778
Bidens parviflora	125.638	43.8778
Plantago asiatica	126.544	41.7969
Plantago asiatica	126.546	41.7977
Plantago asiatica	126.741	41.9411
Plantago asiatica	126.739	41.9415
Plantago asiatica	126.739	41.9415
Plantago asiatica	127.126	41.7347
Plantago asiatica	127.126	41.7358
Plantago asiatica	127.126	41.7358
Plantago asiatica	127.584	43.1104
Plantago asiatica	127.584	43.1104
Plantago asiatica	129.746	43.4762
Plantago asiatica	129.539	43.1921
Patrinia scabiosaefolia	125.539	41.437
Patrinia scabiosaefolia	125.539	41.437
Patrinia scabiosaefolia	125.417	43.3104
Patrinia scabiosaefolia	125.417	43.3104
Patrinia scabiosaefolia	127.959	43.1832
Patrinia scabiosaefolia	129.443	43.3214
Pseudostellaria heterophylla	126.563	41.5819
Pseudostellaria heterophylla	127.873	42.8265
Vicia unijuga	128.849	43.2626
Vicia unijuga	128.849	43.2626
Vicia unijuga	128.85	43.2629
Vicia unijuga	128.843	43.1923
Vicia unijuga	128.748	43.0447
Vicia unijuga	128.748	43.0447
Vicia unijuga	128.75	43.044
Vicia unijuga	128.75	43.044
Vicia unijuga	128.562	42.9046
Vicia unijuga	128.167	42.8235
Vicia unijuga	128.167	42.8234
Vicia unijuga	128.274	42.8358
Vicia unijuga	128.274	42.8358
Vicia unijuga	128.274	42.8362
Vicia unijuga	128.274	42.8362
Vicia unijuga	128.273	42.8366
Vicia unijuga	128.273	42.8366
Vicia unijuga	128.273	42.8366
Vicia unijuga	125.972	42.6121
Vicia unijuga	128.073	42.6128
Vicia unijuga	128.37	42.6128
Vicia unijuga	128.37	42.6128
Vicia unijuga	126.255	41.9378
Vicia unijuga	126.351	41.8664
Vicia unijuga	126.352	41.8655
Vicia unijuga	127.12	41.9529
Vicia unijuga	127.12	41.9539
Vicia unijuga	126.742	41.7951
Vicia unijuga	126.742	41.7951
Vicia unijuga	126.742	41.7956
Vicia unijuga	126.742	41.7956
Vicia unijuga	126.742	41.7956
Vicia unijuga	127.122	41.8106
Vicia unijuga	127.221	41.8041
Vicia unijuga	125.569	42.2239
Vicia unijuga	125.768	42.2242
Vicia unijuga	125.768	42.2248
Vicia unijuga	125.361	41.854
Vicia unijuga	126.263	41.7204
Vicia unijuga	125.645	41.6464
Vicia unijuga	126.07	41.6405
Vicia unijuga	126.07	41.6405
Vicia unijuga	126.07	41.6405
Vicia unijuga	126.07	41.6405
Vicia unijuga	125.637	41.505
Vicia unijuga	125.637	41.505
Vicia unijuga	128.274	42.8362
Vicia unijuga	128.177	42.7587
Vicia unijuga	128.175	42.7579
Vicia unijuga	128.066	43.3247
Vicia unijuga	128.265	43.3366
Vicia unijuga	128.357	43.3399
Vicia unijuga	128.357	43.3399
Vicia unijuga	128.357	43.3399
Vicia unijuga	128.071	43.2587
Vicia unijuga	128.071	43.2587
Vicia unijuga	128.071	43.2582
Vicia unijuga	128.555	43.2631
Vicia unijuga	128.553	43.262
Vicia unijuga	127.959	43.1826
Vicia unijuga	127.959	43.1832
Vicia unijuga	127.959	43.1832
Vicia unijuga	128.159	43.1945
Vicia unijuga	128.258	43.1864
Vicia unijuga	128.258	43.1864
Vicia unijuga	128.259	43.1871
Vicia unijuga	128.259	43.1871
Vicia unijuga	130.247	43.8345
Vicia unijuga	130.245	43.8348
Vicia unijuga	129.981	43.6918
Vicia unijuga	129.648	43.6911
Vicia unijuga	129.648	43.6911
Vicia unijuga	129.744	45.6899
Vicia unijuga	129.744	43.6904
Vicia unijuga	129.744	43.6904
Vicia unijuga	129.745	43.6906
Vicia unijuga	129.846	43.727
Vicia unijuga	129.846	43.6934
Vicia unijuga	129.443	43.6215
Vicia unijuga	129.444	43.6217
Vicia unijuga	129.644	43.5536
Vicia unijuga	129.646	43.5544
Vicia unijuga	129.646	43.5544
Vicia unijuga	129.848	43.5487
Vicia unijuga	129.644	43.4822
Vicia unijuga	129.643	43.4816
Vicia unijuga	129.745	43.4767
Vicia unijuga	129.937	43.4735
Vicia unijuga	129.937	43.4735
Vicia unijuga	130.125	43.4645
Vicia unijuga	129.743	43.4024
Vicia unijuga	129.743	43.4024
Vicia unijuga	129.743	43.4021
Vicia unijuga	129.743	43.4038
Vicia unijuga	129.743	43.4038
Vicia unijuga	129.839	43.4021
Vicia unijuga	129.838	43.4026
Vicia unijuga	130.041	43.4031
Vicia unijuga	129.444	43.3217
Vicia unijuga	129.444	43.3217
Vicia unijuga	129.842	43.3311
Vicia unijuga	129.842	43.3311
Vicia unijuga	129.842	43.3311
Vicia unijuga	130.336	43.3274
Vicia unijuga	130.43	43.327
Vicia unijuga	129.339	43.2646
Vicia unijuga	129.339	43.2646
Vicia unijuga	129.445	43.2636
Vicia unijuga	129.444	43.2612
Vicia unijuga	129.444	43.2612
Vicia unijuga	129.935	43.2586
Vicia unijuga	129.935	43.2586
Vicia unijuga	129.935	43.2586
Vicia unijuga	129.934	43.2584
Vicia unijuga	129.934	43.2584
Vicia unijuga	130.134	43.2548
Vicia unijuga	129.447	43.1936
Vicia unijuga	129.447	43.1936
Vicia unijuga	129.446	43.1924
Vicia unijuga	129.446	43.1924
Panax ginseng	126.453	41.7226
Panax ginseng	127.018	41.9517
Panax ginseng	126.833	41.8766
Panax ginseng	126.344	42.1543
Ligularia fischeri	128.651	43.2562
Ligularia fischeri	128.651	43.2562
Ligularia fischeri	127.872	43.043
Ligularia fischeri	129.547	43.62
Ligularia fischeri	130.535	43.3957
Ligularia fischeri	130.535	43.3957
Ligularia fischeri	130.534	43.3972
Ligularia fischeri	130.534	43.3972
Ligularia fischeri	130.533	43.398
Ligularia fischeri	130.533	43.398
Potentilla chinensis	127.126	41.7347
Potentilla chinensis	127.126	41.7347
Potentilla chinensis	127.584	43.1108
Codonopsis lanceolata	128.751	42.9034
Codonopsis lanceolata	128.274	42.8358
Codonopsis lanceolata	128.274	42.8358
Codonopsis lanceolata	128.273	42.8366
Codonopsis lanceolata	125.973	42.6128
Codonopsis lanceolata	126.352	41.8655
Codonopsis lanceolata	126.563	41.5819
Codonopsis lanceolata	127.984	42.3896
Codonopsis lanceolata	125.569	42.2239
Codonopsis lanceolata	125.645	41.6464
Codonopsis lanceolata	125.643	41.647
Codonopsis lanceolata	125.643	41.647
Codonopsis lanceolata	125.832	41.6436
Codonopsis lanceolata	125.546	41.5791
Chloranthus japonicus	128.843	42.9736
Chloranthus japonicus	128.844	42.9736
Chloranthus japonicus	125.972	42.6121
Chloranthus japonicus	128.073	42.6128
Chloranthus japonicus	128.073	42.6128
Chloranthus japonicus	126.831	41.8765
Chloranthus japonicus	126.831	41.8765
Chloranthus japonicus	127.017	41.8767
Chloranthus japonicus	127.017	41.8767
Chloranthus japonicus	127.017	41.8767
Chloranthus japonicus	127.22	41.8026
Chloranthus japonicus	127.219	41.8034
Chloranthus japonicus	127.221	41.8041
Chloranthus japonicus	125.851	42.0751
Chloranthus japonicus	125.546	41.5791
Chloranthus japonicus	125.637	41.505
Chloranthus japonicus	125.636	41.5053
Chloranthus japonicus	125.636	41.5053
Chloranthus japonicus	126.497	43.7227
Chloranthus japonicus	126.497	43.7227
Chloranthus japonicus	129.843	43.3315
Chloranthus japonicus	129.836	43.3323
Chloranthus japonicus	129.936	43.3316
Chloranthus japonicus	129.446	43.193
Chloranthus japonicus	129.742	43.1903
Polygonatum odoratum	128.088	43.1211
Polygonatum odoratum	128.849	42.9736
Polygonatum odoratum	128.849	42.9736
Polygonatum odoratum	125.972	42.6121
Polygonatum odoratum	126.352	41.8655
Polygonatum odoratum	127.12	41.9529
Polygonatum odoratum	126.741	41.7966
Polygonatum odoratum	125.57	42.2246
Polygonatum odoratum	125.57	42.2246
Polygonatum odoratum	125.766	42.2246
Polygonatum odoratum	125.36	41.8707
Polygonatum odoratum	125.645	41.6464
Polygonatum odoratum	125.644	41.6466
Polygonatum odoratum	125.644	41.6466
Polygonatum odoratum	125.644	41.6466
Polygonatum odoratum	125.643	41.647
Polygonatum odoratum	125.643	41.647
Polygonatum odoratum	125.643	41.647
Polygonatum odoratum	129.833	41.644
Polygonatum odoratum	125.833	41.6443
Polygonatum odoratum	125.833	41.6443
Polygonatum odoratum	125.547	41.5785
Polygonatum odoratum	125.636	41.5053
Polygonatum odoratum	125.539	41.4376
Polygonatum odoratum	125.539	41.437
Polygonatum odoratum	125.539	41.437
Polygonatum odoratum	125.947	44.088
Polygonatum odoratum	126.895	43.4778
Polygonatum odoratum	128.265	43.4061
Polygonatum odoratum	128.066	43.3251
Polygonatum odoratum	128.265	43.3366
Polygonatum odoratum	128.265	43.3366
Polygonatum odoratum	128.266	43.2654
Polygonatum odoratum	128.358	43.3366
Polygonatum odoratum	127.972	42.897
Polygonatum odoratum	129.841	48.7658
Polygonatum odoratum	129.647	45.6915
Polygonatum odoratum	130.338	43.6201
Polygonatum odoratum	130.341	43.62
Polygonatum odoratum	129.644	43.4822
Polygonatum odoratum	129.643	43.4816
Polygonatum odoratum	129.644	43.4803
Polygonatum odoratum	129.645	43.4074
Polygonatum odoratum	129.645	43.4069
Polygonatum odoratum	129.743	43.4024
Polygonatum odoratum	129.743	43.4024
Polygonatum odoratum	129.743	43.4021
Polygonatum odoratum	129.743	43.4021
Polygonatum odoratum	129.743	43.4038
Polygonatum odoratum	129.743	43.4038
Polygonatum odoratum	129.743	43.4038
Polygonatum odoratum	129.444	43.3217
Polygonatum odoratum	129.443	43.3214
Polygonatum odoratum	129.443	43.3214
Polygonatum odoratum	129.443	43.3214
Polygonatum odoratum	129.64	43.3321
Polygonatum odoratum	129.843	43.2619
Polygonatum odoratum	129.834	43.1912
Polygonatum odoratum	129.834	43.1912
Polygonatum odoratum	129.836	43.19
Polygonatum odoratum	129.836	43.19
Polygonatum odoratum	129.743	43.2629
Polygonatum odoratum	129.743	43.2629
Polygonatum odoratum	129.742	43.262
Polygonatum odoratum	129.742	43.262
Aster tataricus	128.26	43.047
Aster tataricus	128.562	42.9063
Aster tataricus	128.274	42.8358
Aster tataricus	128.258	42.7612
Aster tataricus	125.569	42.2239
Aster tataricus	125.659	42.0757
Aster tataricus	125.832	41.6436
Aster tataricus	129.833	41.644
Aster tataricus	125.139	43.6013
Aster tataricus	125.415	43.3106
Aster tataricus	129.981	43.6918
Aster tataricus	129.64	43.3321
Aster tataricus	129.64	43.3321
Vicia ramuliflora	128.949	43.049
Vicia ramuliflora	128.949	43.049
Vicia ramuliflora	128.949	43.049
Vicia ramuliflora	128.95	43.0493
Vicia ramuliflora	128.951	43.0496
Vicia ramuliflora	128.749	42.903
Vicia ramuliflora	126.252	41.9356
Vicia ramuliflora	126.352	41.7953
Vicia ramuliflora	126.37	41.7231
Vicia ramuliflora	126.453	41.7235
Vicia ramuliflora	127.383	42.5345
Vicia ramuliflora	127.383	42.5345
Vicia ramuliflora	127.785	42.4665
Vicia ramuliflora	127.498527	42.0982
Vicia ramuliflora	127.499052	42.0973
Vicia ramuliflora	127.499052	42.0973
Vicia ramuliflora	127.892	41.9713
Vicia ramuliflora	127.89	41.9701
Vicia ramuliflora	127.994	41.9596
Vicia ramuliflora	127.994	41.9596
Vicia ramuliflora	127.994	41.9596
Vicia ramuliflora	127.994	41.9596
Vicia ramuliflora	127.994	41.9602
Vicia ramuliflora	127.994	41.9602
Vicia ramuliflora	127.994	41.9607
Vicia ramuliflora	127.994	41.9607
Vicia ramuliflora	126.344	42.1537
Vicia ramuliflora	125.929	42.0013
Vicia ramuliflora	126.06	41.9276
Vicia ramuliflora	126.06	41.9282
Vicia ramuliflora	126.06	41.9282
Vicia ramuliflora	126.06	41.9282
Vicia ramuliflora	126.276	41.3629
Vicia ramuliflora	128.265	43.4054
Vicia ramuliflora	128.066	43.3247
Vicia ramuliflora	129.851	43.9118
Vicia ramuliflora	129.851	43.9118
Vicia ramuliflora	129.841	48.7658
Vicia ramuliflora	130.338	43.6201
Vicia ramuliflora	129.644	43.5536
Vicia ramuliflora	129.644	43.5536
Vicia ramuliflora	129.346	43.4841
Vicia ramuliflora	129.743	43.4024
Vicia ramuliflora	129.84	43.4014
Vicia ramuliflora	130.534	43.3972
Vicia ramuliflora	130.43	43.327
Vicia ramuliflora	130.431	43.3274
Vicia ramuliflora	130.431	43.3274
Vicia ramuliflora	129.841	43.2619
Vicia ramuliflora	129.447	43.1936
Euphorbia fischeriana	129.645	43.4074
Euphorbia fischeriana	129.645	43.4069
Euphorbia fischeriana	129.545	43.3316
Leibnitzia anandria	125.539	41.437
Leibnitzia anandria	125.947	44.088
Leibnitzia anandria	125.947	44.088
Leibnitzia anandria	125.64	43.8458
Leibnitzia anandria	125.639	43.8789
Leibnitzia anandria	125.638	43.8778
Leibnitzia anandria	125.638	43.8778
Leibnitzia anandria	125.638	43.8778
Leibnitzia anandria	126.657	43.8894
Leibnitzia anandria	125.139	43.6013
Leibnitzia anandria	125.139	43.6018
Leibnitzia anandria	125.417	43.3104
Leibnitzia anandria	125.417	43.3104
Leibnitzia anandria	125.417	43.3111
Leibnitzia anandria	128.264	43.4056
Leibnitzia anandria	129.644	43.5536
Leibnitzia anandria	129.644	43.5536
Leibnitzia anandria	129.644	43.5536
Leibnitzia anandria	129.443	43.3214
Lathyrus davidii	129.643	43.4816
Chenopodium album	128.358	43.406
Chenopodium album	129.639	43.3323
Bupleurum chinense	129.443	43.3214
Platycodon grandiflorus	125.644	41.6466
Platycodon grandiflorus	128.177	42.8362
Platycodon grandiflorus	129.443	43.3214
Platycodon grandiflorus	129.545	43.3316
Platycodon grandiflorus	129.545	43.3316
Inula japonica	125.948	44.0879
Inula japonica	128.177	42.8362
Inula japonica	128.177	42.8362
Ostericum maximowiczii	43.3987	43.3985
Ostericum maximowiczii	43.3987	43.3985
Ranunculus japonicus	127.383	42.5345
Ranunculus japonicus	127.383	42.5348
Ranunculus japonicus	127.785	42.4659
Ranunculus japonicus	127.785	42.4665
Ranunculus japonicus	127.786	42.4673
Ranunculus japonicus	127.786	42.4673
Ranunculus japonicus	125.65	41.792
Ranunculus japonicus	129.833	41.644
Ranunculus japonicus	126.661	43.8887
Dioscorea nipponica	128.843	43.1923
Dioscorea nipponica	126.755	43.1213
Dioscorea nipponica	128.949	43.049
Dioscorea nipponica	128.95	43.0493
Dioscorea nipponica	128.849	42.9736
Dioscorea nipponica	128.167	42.8235
Dioscorea nipponica	128.167	42.8235
Dioscorea nipponica	128.167	42.8234
Dioscorea nipponica	128.274	42.8358
Dioscorea nipponica	128.274	42.8358
Dioscorea nipponica	128.26	42.76
Dioscorea nipponica	128.263	42.7581
Dioscorea nipponica	125.972	42.6121
Dioscorea nipponica	125.972	42.6121
Dioscorea nipponica	125.973	42.6128
Dioscorea nipponica	125.974	42.6124
Dioscorea nipponica	128.073	42.614
Dioscorea nipponica	128.371	42.6127
Dioscorea nipponica	128.37	42.6128
Dioscorea nipponica	128.37	42.6128
Dioscorea nipponica	128.369	42.6134
Dioscorea nipponica	128.369	42.6134
Dioscorea nipponica	128.369	42.6134
Dioscorea nipponica	126.351	41.8656
Dioscorea nipponica	126.563	41.5819
Dioscorea nipponica	126.563	41.5819
Dioscorea nipponica	126.562	41.582
Dioscorea nipponica	127.595	42.6048
Dioscorea nipponica	127.11	42.5354
Dioscorea nipponica	127.201	42.4595
Dioscorea nipponica	127.399	42.4617
Dioscorea nipponica	127.12	41.9529
Dioscorea nipponica	127.12	41.9539
Dioscorea nipponica	127.12	41.9539
Dioscorea nipponica	126.742	41.7956
Dioscorea nipponica	126.742	41.7956
Dioscorea nipponica	127.223	41.7385
Dioscorea nipponica	127.225	41.7387
Dioscorea nipponica	127.227	41.7393
Dioscorea nipponica	125.568	42.2232
Dioscorea nipponica	125.568	42.2232
Dioscorea nipponica	125.569	42.2239
Dioscorea nipponica	125.57	42.2246
Dioscorea nipponica	125.57	42.2246
Dioscorea nipponica	125.768	42.2242
Dioscorea nipponica	125.768	42.2248
Dioscorea nipponica	126.145	42.1451
Dioscorea nipponica	125.851	42.0759
Dioscorea nipponica	125.851	42.0744
Dioscorea nipponica	126.161	41.8614
Dioscorea nipponica	126.162	41.8599
Dioscorea nipponica	126.258	41.7184
Dioscorea nipponica	125.643	41.647
Dioscorea nipponica	125.643	41.647
Dioscorea nipponica	125.545	41.5793
Dioscorea nipponica	125.545	41.5793
Dioscorea nipponica	125.546	41.5791
Dioscorea nipponica	125.546	41.5791
Dioscorea nipponica	126.075	41.5681
Dioscorea nipponica	126.076	41.5682
Dioscorea nipponica	125.636	41.5053
Dioscorea nipponica	125.636	41.5053
Dioscorea nipponica	125.539	41.4381
Dioscorea nipponica	125.539	41.4381
Dioscorea nipponica	125.539	41.437
Dioscorea nipponica	125.539	41.437
Dioscorea nipponica	126.161	44.1647
Dioscorea nipponica	126.468	43.8899
Dioscorea nipponica	126.468	43.8899
Dioscorea nipponica	126.657	43.8894
Dioscorea nipponica	125.139	43.6018
Dioscorea nipponica	125.139	43.6023
Dioscorea nipponica	126.666	43.5491
Dioscorea nipponica	126.666	43.5491
Dioscorea nipponica	126.895	43.4778
Dioscorea nipponica	128.833	43.7836
Dioscorea nipponica	128.176	42.7582
Dioscorea nipponica	128.176	42.7582
Dioscorea nipponica	128.265	43.4061
Dioscorea nipponica	128.359	43.406
Dioscorea nipponica	128.065	43.8246
Dioscorea nipponica	128.266	43.2654
Dioscorea nipponica	128.358	43.3366
Dioscorea nipponica	128.071	43.2587
Dioscorea nipponica	128.071	43.2587
Dioscorea nipponica	128.071	43.2587
Dioscorea nipponica	128.158	43.1955
Dioscorea nipponica	128.259	43.1871
Dioscorea nipponica	128.259	43.1871
Dioscorea nipponica	127.678	43.0392
Dioscorea nipponica	127.678	43.0399
Dioscorea nipponica	127.678	43.0399
Dioscorea nipponica	127.678	43.0404
Dioscorea nipponica	127.973	42.8284
Dioscorea nipponica	129.519	43.9116
Dioscorea nipponica	130.247	43.8345
Dioscorea nipponica	130.247	43.8345
Dioscorea nipponica	129.72	43.7667
Dioscorea nipponica	129.841	43.7663
Dioscorea nipponica	129.035	43.694
Dioscorea nipponica	129.647	45.6915
Dioscorea nipponica	129.981	43.6918
Dioscorea nipponica	129.847	43.6931
Dioscorea nipponica	129.547	43.62
Dioscorea nipponica	129.644	43.5528
Dioscorea nipponica	129.646	43.5544
Dioscorea nipponica	129.848	43.5487
Dioscorea nipponica	129.847	43.5492
Dioscorea nipponica	129.845	43.5495
Dioscorea nipponica	129.346	43.4836
Dioscorea nipponica	129.644	43.4803
Dioscorea nipponica	129.937	43.4735
Dioscorea nipponica	130.125	43.4722
Dioscorea nipponica	129.645	43.4074
Dioscorea nipponica	129.646	43.4066
Dioscorea nipponica	129.743	43.4024
Dioscorea nipponica	129.743	43.4021
Dioscorea nipponica	129.444	43.3217
Dioscorea nipponica	129.64	43.333
Dioscorea nipponica	129.64	43.333
Dioscorea nipponica	129.443	43.2609
Dioscorea nipponica	129.443	43.2609
Dioscorea nipponica	129.64	43.2636
Dioscorea nipponica	129.743	43.1904
Solidago decurrens	127.684	42.6808
Solidago decurrens	127.875	42.4666
Solidago decurrens	127.979	42.4665
Solidago decurrens	127.498527	42.0982
Solidago decurrens	127.697	42.0292
Solidago decurrens	127.994	41.9596
Solidago decurrens	127.994	41.9596
Solidago decurrens	127.994	41.9602
Solidago decurrens	127.994	41.9602
Solidago decurrens	127.994	41.9602
Solidago decurrens	127.994	41.9607
Solidago decurrens	127.994	41.9607
Solidago decurrens	127.994	41.9607
Solidago decurrens	127.98	41.8863
Solidago decurrens	127.98	41.8863
Solidago decurrens	127.873	42.8265
Solidago decurrens	43.3987	43.3985
Solidago decurrens	43.3987	43.3985
Erigeron annuus	128.177	42.7587
Erigeron annuus	126.563	41.5819
Erigeron annuus	126.739	41.9415
Erigeron annuus	126.831	41.9491
Erigeron annuus	127.22	41.8026
Erigeron annuus	127.22	41.8026
