# Supplementary material for: Habitat suitability assessment of wild medicinal plant resources in the Changbai Mountain ecosystem of China Using MaxEnt and AHP
Source: Front Plant Sci. 2026 Apr 1;17:1776217. doi: 10.3389/fpls.2026.1776217 (PMC13079384; doi:10.3389/fpls.2026.1776217)
Supplement: Supplementary file 2 [file Table2.xlsx]

## Sheet: Sheet1
Supplementary material Class II
spiecis	LON	LAT
Potentilla cryptotaeniae	128.261	42.9035
Potentilla cryptotaeniae	126.831	41.9491
Potentilla cryptotaeniae	129.833	41.644
Menispermum dauricum	128.849	43.2626
Menispermum dauricum	128.261	42.9035
Menispermum dauricum	128.262	42.903
Menispermum dauricum	125.972	42.6121
Menispermum dauricum	126.351	41.8656
Menispermum dauricum	126.161	44.1647
Menispermum dauricum	125.639	43.8789
Menispermum dauricum	125.638	43.8778
Menispermum dauricum	125.638	43.8778
Menispermum dauricum	125.139	43.6013
Menispermum dauricum	125.139	43.6023
Menispermum dauricum	125.415	43.3106
Menispermum dauricum	125.417	43.3111
Menispermum dauricum	128.833	43.7836
Menispermum dauricum	128.159	43.1937
Menispermum dauricum	128.071	42.9039
Menispermum dauricum	129.035	43.694
Menispermum dauricum	129.035	43.694
Menispermum dauricum	129.351	43.6934
Menispermum dauricum	129.349	43.6925
Menispermum dauricum	129.981	43.6918
Menispermum dauricum	129.848	43.5487
Menispermum dauricum	129.444	43.3203
Menispermum dauricum	129.843	43.3315
Menispermum dauricum	130.727	43.3225
Menispermum dauricum	129.843	43.2559
Menispermum dauricum	129.843	43.2559
Menispermum dauricum	129.841	43.2619
Paris verticillata	126.442	42.0143
Paris verticillata	126.442	42.0143
Paris verticillata	127.899	41.8971
Paris verticillata	126.343	42.0787
Paris verticillata	125.929	42.0014
Paris verticillata	126.06	41.9282
Paris verticillata	126.176	41.4262
Paris verticillata	126.176	41.4262
Paris verticillata	126.274	41.3631
Paris verticillata	128.263	42.7581
Paris verticillata	128.156	43.5486
Paris verticillata	128.06	43.4842
Paris verticillata	128.071	43.2587
Paris verticillata	129.875	43.1804
Paris verticillata	127.779	42.97
Paris verticillata	127.777	42.9689
Paris verticillata	128.071	42.9039
Paris verticillata	129.851	43.9118
Paris verticillata	129.851	43.9118
Paris verticillata	129.547	43.6219
Paris verticillata	129.848	43.5487
Paris verticillata	130.533	43.398
Paris verticillata	129.94	43.1883
Paris verticillata	129.94	43.1883
Rubia cordifolia	128.849	43.2626
Rubia cordifolia	128.165	43.055
Rubia cordifolia	128.165	43.0393
Rubia cordifolia	128.165	43.0393
Rubia cordifolia	128.263	42.9025
Rubia cordifolia	128.263	42.9025
Rubia cordifolia	128.263	42.9025
Rubia cordifolia	128.562	42.9063
Rubia cordifolia	128.562	42.9046
Rubia cordifolia	128.751	42.9034
Rubia cordifolia	128.274	42.8358
Rubia cordifolia	128.274	42.8358
Rubia cordifolia	128.26	42.76
Rubia cordifolia	128.073	42.6128
Rubia cordifolia	128.37	42.6128
Rubia cordifolia	128.37	42.6128
Rubia cordifolia	128.369	42.6134
Rubia cordifolia	128.474	42.6153
Rubia cordifolia	126.562	41.582
Rubia cordifolia	126.562	41.582
Rubia cordifolia	127.383	42.5345
Rubia cordifolia	127.383	42.5345
Rubia cordifolia	127.589	42.536
Rubia cordifolia	127.875	42.4666
Rubia cordifolia	127.496	42.3901
Rubia cordifolia	127.593	42.387
Rubia cordifolia	127.882	42.398
Rubia cordifolia	127.881	42.3945
Rubia cordifolia	127.504	42.2467
Rubia cordifolia	127.502	42.2456
Rubia cordifolia	127.79	42.2517
Rubia cordifolia	127.79	42.2517
Rubia cordifolia	127.499016	43.499
Rubia cordifolia	127.51	41.9643
Rubia cordifolia	127.804	41.804
Rubia cordifolia	127.712	41.8189
Rubia cordifolia	127.711	41.8194
Rubia cordifolia	126.741	41.9411
Rubia cordifolia	127.02	41.9622
Rubia cordifolia	127.12	41.9533
Rubia cordifolia	127.016	41.8786
Rubia cordifolia	127.22	41.8026
Rubia cordifolia	127.424	41.8141
Rubia cordifolia	127.126	41.7358
Rubia cordifolia	127.126	41.7358
Rubia cordifolia	125.768	42.2248
Rubia cordifolia	125.657	42.0753
Rubia cordifolia	125.851	42.0751
Rubia cordifolia	126.343	42.0787
Rubia cordifolia	126.343	42.0787
Rubia cordifolia	126.06	41.9282
Rubia cordifolia	126.258	41.7184
Rubia cordifolia	126.258	41.7184
Rubia cordifolia	126.071	41.6408
Rubia cordifolia	126.176	41.4262
Rubia cordifolia	125.139	43.6013
Rubia cordifolia	128.833	43.7836
Rubia cordifolia	128.156	43.5486
Rubia cordifolia	128.177	42.8362
Rubia cordifolia	128.071	43.2587
Rubia cordifolia	127.679	42.6351
Rubia cordifolia	127.873	42.9685
Rubia cordifolia	127.874	42.899
Rubia cordifolia	128.072	42.9029
Rubia cordifolia	127.973	42.8284
Rubia cordifolia	129.345	43.7649
Rubia cordifolia	129.841	48.7658
Rubia cordifolia	129.346	43.4841
Rubia cordifolia	129.643	43.4816
Rubia cordifolia	130.125	43.4722
Rubia cordifolia	129.645	43.4069
Rubia cordifolia	130.242	43.4082
Rubia cordifolia	129.639	43.3323
Rubia cordifolia	130.727	43.3225
Rubia cordifolia	129.339	43.2646
Isodon excisus	127.875	42.4666
Isodon excisus	127.878	42.4663
Isodon excisus	127.593	42.387
Isodon excisus	127.591	42.3886
Isodon excisus	127.79	42.2522
Isodon excisus	127.79	42.2516
Isodon excisus	127.499016	43.499
Isodon excisus	127.697	42.0292
Isodon excisus	127.697	42.0303
Isodon excisus	127.511	41.9639
Isodon excisus	127.712	41.8189
Isodon excisus	126.831	41.8765
Isodon excisus	127.127	41.7369
Isodon excisus	127.703	41.6739
Isodon excisus	126.07	41.6405
Isodon excisus	129.346	43.4841
Isodon japonicus var. glaucocalyx	128.261	42.9035
Isodon japonicus var. glaucocalyx	128.274	42.8358
Isodon japonicus var. glaucocalyx	128.274	42.8362
Isodon japonicus var. glaucocalyx	128.274	42.8362
Isodon japonicus var. glaucocalyx	128.273	42.8366
Isodon japonicus var. glaucocalyx	126.562	41.582
Isodon japonicus var. glaucocalyx	125.568	42.2232
Isodon japonicus var. glaucocalyx	125.659	42.0757
Isodon japonicus var. glaucocalyx	125.832	41.6436
Isodon japonicus var. glaucocalyx	125.832	41.6436
Isodon japonicus var. glaucocalyx	129.833	41.644
Isodon japonicus var. glaucocalyx	129.833	41.644
Isodon japonicus var. glaucocalyx	129.833	41.644
Isodon japonicus var. glaucocalyx	125.833	41.6443
Isodon japonicus var. glaucocalyx	125.545	41.5793
Isodon japonicus var. glaucocalyx	125.547	41.5785
Isodon japonicus var. glaucocalyx	125.546	41.5791
Isodon japonicus var. glaucocalyx	125.637	41.505
Isodon japonicus var. glaucocalyx	125.539	41.4376
Isodon japonicus var. glaucocalyx	125.539	41.4376
Isodon japonicus var. glaucocalyx	125.539	41.4376
Isodon japonicus var. glaucocalyx	125.539	41.437
Isodon japonicus var. glaucocalyx	126.657	43.8894
Isodon japonicus var. glaucocalyx	128.176	42.7582
Isodon japonicus var. glaucocalyx	128.265	43.4061
Isodon japonicus var. glaucocalyx	129.981	43.6918
Isodon japonicus var. glaucocalyx	129.936	43.3316
Isodon japonicus var. glaucocalyx	129.937	43.331
Isodon japonicus var. glaucocalyx	129.937	43.331
Arisaema amurense	128.849	43.2626
Arisaema amurense	128.176	42.7582
Arisaema amurense	125.974	42.6124
Arisaema amurense	126.442	42.0151
Arisaema amurense	126.442	42.0151
Arisaema amurense	126.351	41.8656
Arisaema amurense	126.544	41.7969
Arisaema amurense	126.546	41.7977
Arisaema amurense	126.546	41.7977
Arisaema amurense	126.457	41.6552
Arisaema amurense	127.399	42.4609
Arisaema amurense	127.785	42.4659
Arisaema amurense	127.785	42.4665
Arisaema amurense	127.785	42.4665
Arisaema amurense	127.875	42.4666
Arisaema amurense	127.875	42.4666
Arisaema amurense	127.878	42.4663
Arisaema amurense	127.98	42.4705
Arisaema amurense	127.979	42.4665
Arisaema amurense	127.979	42.4665
Arisaema amurense	127.496	42.3915
Arisaema amurense	127.593	42.387
Arisaema amurense	127.884	42.4
Arisaema amurense	127.882	42.398
Arisaema amurense	127.881	42.3945
Arisaema amurense	127.881	42.3945
Arisaema amurense	127.984	42.3911
Arisaema amurense	127.583	42.3226
Arisaema amurense	127.502	42.2456
Arisaema amurense	127.79	42.2522
Arisaema amurense	127.79	42.2517
Arisaema amurense	127.79	42.2516
Arisaema amurense	127.79	42.2516
Arisaema amurense	127.402922	42.172
Arisaema amurense	127.403463	42.1735
Arisaema amurense	127.498527	42.0982
Arisaema amurense	127.593	42.101
Arisaema amurense	127.802	42.038
Arisaema amurense	127.802	42.038
Arisaema amurense	127.511	41.9639
Arisaema amurense	127.506	41.9591
Arisaema amurense	127.506	41.9591
Arisaema amurense	127.506	41.9591
Arisaema amurense	127.506	41.9591
Arisaema amurense	127.51	41.9643
Arisaema amurense	127.51	41.9643
Arisaema amurense	127.51	41.9643
Arisaema amurense	127.804	41.804
Arisaema amurense	127.803	41.9666
Arisaema amurense	127.712	41.8189
Arisaema amurense	127.121	41.8127
Arisaema amurense	125.768	42.2248
Arisaema amurense	126.145	42.1442
Arisaema amurense	125.658	42.0739
Arisaema amurense	125.657	42.0753
Arisaema amurense	125.851	42.0759
Arisaema amurense	125.851	42.0759
Arisaema amurense	125.851	42.0751
Arisaema amurense	126.344	42.0783
Arisaema amurense	126.343	42.0787
Arisaema amurense	126.342	42.0789
Arisaema amurense	126.06	41.9276
Arisaema amurense	125.832	41.6436
Arisaema amurense	126.36	41.6512
Arisaema amurense	126.36	41.6512
Arisaema amurense	126.36	41.6512
Arisaema amurense	126.36	41.6509
Arisaema amurense	126.36	41.6501
Arisaema amurense	126.274	41.3621
Arisaema amurense	126.161	44.1642
Arisaema amurense	126.161	44.1642
Arisaema amurense	126.161	44.1642
Arisaema amurense	126.467	43.8893
Arisaema amurense	128.833	43.7836
Arisaema amurense	128.258	42.7612
Arisaema amurense	128.26	42.76
Arisaema amurense	128.263	42.7581
Arisaema amurense	128.258	42.7582
Arisaema amurense	128.263	42.7612
Arisaema amurense	128.759	42.76
Arisaema amurense	128.486	42.7581
Arisaema amurense	127.967	43.4825
Arisaema amurense	127.967	43.4825
Arisaema amurense	127.967	43.4825
Arisaema amurense	127.967	43.482
Arisaema amurense	127.967	43.482
Arisaema amurense	127.966	43.4813
Arisaema amurense	127.966	43.4813
Arisaema amurense	127.966	43.4813
Arisaema amurense	127.679	43.679
Arisaema amurense	137.677	43.1872
Arisaema amurense	127.677	43.1857
Arisaema amurense	127.677	43.1857
Arisaema amurense	127.677	43.1857
Arisaema amurense	128.257	43.1876
Arisaema amurense	127.584	43.1108
Arisaema amurense	127.876	43.1171
Arisaema amurense	127.876	43.1171
Arisaema amurense	127.876	43.1171
Arisaema amurense	127.876	43.1171
Arisaema amurense	127.875	43.116
Arisaema amurense	127.875	43.116
Arisaema amurense	127.875	43.116
Arisaema amurense	127.872	43.0431
Arisaema amurense	127.679	42.6351
Arisaema amurense	127.779	42.97
Arisaema amurense	127.779	42.97
Arisaema amurense	127.777	42.9689
Arisaema amurense	127.973	42.9689
Arisaema amurense	128.072	42.9034
Arisaema amurense	129.552	43.7673
Arisaema amurense	129.445	43.6224
Arisaema amurense	129.845	43.5495
Arisaema amurense	129.346	43.4841
Arisaema amurense	129.346	43.4836
Arisaema amurense	129.346	43.4836
Arisaema amurense	129.444	43.3203
Arisaema amurense	129.937	43.331
Arisaema amurense	129.339	43.2646
Arisaema amurense	129.444	43.2612
Arisaema amurense	129.443	43.2609
Arisaema amurense	129.443	43.2609
Arisaema amurense	130.134	43.2574
Arisaema amurense	127.679	43.189
Arisaema amurense	127.677	43.1872
Arisaema amurense	127.677	43.1857
Arisaema amurense	127.677	43.1857
Arisaema amurense	127.677	43.1857
Chelidonium majus	128.848	43.2619
Chelidonium majus	126.351	41.8656
Chelidonium majus	126.351	41.8656
Chelidonium majus	126.351	41.8664
Chelidonium majus	127.225	41.7387
Chelidonium majus	125.649	41.7926
Chelidonium majus	125.649	41.7926
Chelidonium majus	128.258	42.7582
Chelidonium majus	128.265	43.4054
Chelidonium majus	127.873	42.9685
Chelidonium majus	129.938	43.4744
Chelidonium majus	130.24	43.4173
Chelidonium majus	129.444	43.3203
Chelidonium majus	129.64	43.3321
Chelidonium majus	129.64	43.333
Chelidonium majus	130.728	43.3244
Chelidonium majus	130.727	43.3225
Chelidonium majus	129.639	43.2642
Ostericum grosseserratum	128.844	43.1921
Ostericum grosseserratum	128.847	43.1923
Ostericum grosseserratum	128.847	43.1923
Ostericum grosseserratum	128.562	42.9046
Ostericum grosseserratum	128.561	42.9038
Ostericum grosseserratum	128.175	42.7579
Ostericum grosseserratum	128.175	42.7579
Ostericum grosseserratum	128.175	42.7579
Ostericum grosseserratum	127.596	42.6039
Ostericum grosseserratum	127.596	42.6039
Ostericum grosseserratum	127.502	42.2456
Ostericum grosseserratum	127.612	41.8093
Ostericum grosseserratum	127.016	41.8786
Ostericum grosseserratum	126.047	42.0799
Ostericum grosseserratum	126.258	41.7184
Ostericum grosseserratum	126.258	41.7184
Ostericum grosseserratum	128.177	42.7587
Ostericum grosseserratum	127.973	42.9689
Ostericum grosseserratum	127.973	42.9689
Ostericum grosseserratum	127.973	42.9691
Ostericum grosseserratum	127.973	42.9691
Ostericum grosseserratum	127.973	42.9691
Ostericum grosseserratum	127.974	42.8282
Ostericum grosseserratum	129.345	43.7649
Ostericum grosseserratum	129.346	43.7651
Ostericum grosseserratum	129.351	43.6934
Ostericum grosseserratum	129.848	43.5487
Ostericum grosseserratum	129.848	43.5487
Ostericum grosseserratum	129.848	43.5487
Ostericum grosseserratum	129.847	43.5492
Ostericum grosseserratum	129.845	43.5495
Ostericum grosseserratum	129.346	43.4828
Ostericum grosseserratum	130.125	43.4672
Ostericum grosseserratum	130.125	43.4672
Ostericum grosseserratum	130.125	43.4722
Ostericum grosseserratum	130.533	43.398
Ostericum grosseserratum	129.836	43.3323
Ostericum grosseserratum	129.836	43.3323
Ostericum grosseserratum	129.836	43.3323
Ostericum grosseserratum	129.836	43.3323
Ostericum grosseserratum	129.936	43.3316
Ostericum grosseserratum	129.937	43.331
Ostericum grosseserratum	129.937	43.331
Ostericum grosseserratum	130.334	43.3282
Ostericum grosseserratum	129.64	43.2636
Ostericum grosseserratum	129.934	43.2584
Ostericum grosseserratum	130.151	43.2553
Ostericum grosseserratum	130.134	43.2574
Ostericum grosseserratum	129.941	43.1885
Ostericum grosseserratum	129.941	43.1885
Ostericum grosseserratum	129.94	43.1883
Ostericum grosseserratum	129.939	43.1881
Phryma leptostachya subsp. asiatica	128.263	42.9025
Phryma leptostachya subsp. asiatica	128.263	42.9025
Phryma leptostachya subsp. asiatica	128.073	42.6128
Phryma leptostachya subsp. asiatica	126.352	41.7953
Phryma leptostachya subsp. asiatica	126.453	41.7226
Phryma leptostachya subsp. asiatica	126.453	41.7226
Phryma leptostachya subsp. asiatica	126.37	41.7231
Phryma leptostachya subsp. asiatica	126.37	41.7231
Phryma leptostachya subsp. asiatica	126.37	41.7231
Phryma leptostachya subsp. asiatica	126.37	41.7231
Phryma leptostachya subsp. asiatica	126.453	41.7235
Phryma leptostachya subsp. asiatica	126.453	41.7235
Phryma leptostachya subsp. asiatica	126.453	41.7235
Phryma leptostachya subsp. asiatica	127.383	42.5348
Phryma leptostachya subsp. asiatica	127.383	42.5349
Phryma leptostachya subsp. asiatica	127.499016	43.499
Phryma leptostachya subsp. asiatica	127.797	42.0381
Phryma leptostachya subsp. asiatica	127.411	42.0248
Phryma leptostachya subsp. asiatica	126.741	41.9411
Phryma leptostachya subsp. asiatica	126.739	41.9415
Phryma leptostachya subsp. asiatica	127.424	41.8141
Phryma leptostachya subsp. asiatica	127.421	41.8139
Phryma leptostachya subsp. asiatica	127.608	41.6739
Phryma leptostachya subsp. asiatica	125.768	42.2248
Phryma leptostachya subsp. asiatica	126.335	42.2179
Phryma leptostachya subsp. asiatica	126.248	42.1446
Phryma leptostachya subsp. asiatica	126.248	42.1446
Phryma leptostachya subsp. asiatica	125.659	42.0757
Phryma leptostachya subsp. asiatica	125.659	42.0757
Phryma leptostachya subsp. asiatica	126.06	41.9276
Phryma leptostachya subsp. asiatica	126.06	41.9276
Phryma leptostachya subsp. asiatica	126.06	41.9282
Phryma leptostachya subsp. asiatica	126.06	41.9282
Phryma leptostachya subsp. asiatica	126.06	41.929
Phryma leptostachya subsp. asiatica	126.06	41.929
Phryma leptostachya subsp. asiatica	126.06	41.929
Phryma leptostachya subsp. asiatica	125.361	41.854
Phryma leptostachya subsp. asiatica	125.361	41.854
Phryma leptostachya subsp. asiatica	126.07	41.6405
Phryma leptostachya subsp. asiatica	125.636	41.5049
Phryma leptostachya subsp. asiatica	125.539	41.4381
Phryma leptostachya subsp. asiatica	126.153	41.0775
Phryma leptostachya subsp. asiatica	126.468	43.8899
Phryma leptostachya subsp. asiatica	126.468	43.8899
Phryma leptostachya subsp. asiatica	126.497	43.7227
Phryma leptostachya subsp. asiatica	126.661	43.8893
Phryma leptostachya subsp. asiatica	126.601	43.5385
Phryma leptostachya subsp. asiatica	128.274	42.8362
Phryma leptostachya subsp. asiatica	128.263	42.7612
Phryma leptostachya subsp. asiatica	128.159	43.1945
Phryma leptostachya subsp. asiatica	127.873	42.8265
Phryma leptostachya subsp. asiatica	129.851	43.9118
Phryma leptostachya subsp. asiatica	129.851	43.9118
Phryma leptostachya subsp. asiatica	129.846	43.6934
Phryma leptostachya subsp. asiatica	129.846	43.6934
Phryma leptostachya subsp. asiatica	129.847	43.6931
Phryma leptostachya subsp. asiatica	129.443	43.6215
Phryma leptostachya subsp. asiatica	129.444	43.6217
Phryma leptostachya subsp. asiatica	129.547	43.6219
Phryma leptostachya subsp. asiatica	129.937	43.4735
Phryma leptostachya subsp. asiatica	129.84	43.4014
Phryma leptostachya subsp. asiatica	130.241	43.4011
Phryma leptostachya subsp. asiatica	129.444	43.3203
Phryma leptostachya subsp. asiatica	129.349	43.2652
Phryma leptostachya subsp. asiatica	129.445	43.2636
Phryma leptostachya subsp. asiatica	129.445	43.2636
Phryma leptostachya subsp. asiatica	129.445	43.2636
Phryma leptostachya subsp. asiatica	129.445	43.2636
Phryma leptostachya subsp. asiatica	129.444	43.2612
Phryma leptostachya subsp. asiatica	129.444	43.2612
Phryma leptostachya subsp. asiatica	129.443	43.2609
Phryma leptostachya subsp. asiatica	129.443	43.2609
Phryma leptostachya subsp. asiatica	129.934	43.2584
Phryma leptostachya subsp. asiatica	129.934	43.2584
Phryma leptostachya subsp. asiatica	130.134	43.2548
Phryma leptostachya subsp. asiatica	130.036	43.1921
Phryma leptostachya subsp. asiatica	130.037	43.1923
Synurus deltoides	128.262	43.0486
Synurus deltoides	128.843	42.9736
Synurus deltoides	128.274	42.8362
Synurus deltoides	128.273	42.8366
Synurus deltoides	128.177	42.7587
Synurus deltoides	128.26	42.76
Synurus deltoides	128.263	42.7581
Synurus deltoides	127.591	42.3886
Synurus deltoides	127.696	42.1054
Synurus deltoides	127.697	42.031
Synurus deltoides	127.891	41.9704
Synurus deltoides	127.994	41.9596
Synurus deltoides	127.994	41.9596
Synurus deltoides	127.994	41.9596
Synurus deltoides	127.994	41.9596
Synurus deltoides	127.994	41.9602
Synurus deltoides	127.994	41.9602
Synurus deltoides	127.994	41.9607
Synurus deltoides	127.994	41.9607
Synurus deltoides	127.994	41.9607
Synurus deltoides	126.06	41.929
Synurus deltoides	126.075	41.5681
Synurus deltoides	128.258	43.1864
Synurus deltoides	127.876	43.1171
Synurus deltoides	127.679	42.6351
Synurus deltoides	129.742	43.7645
Synurus deltoides	129.743	43.7648
Synurus deltoides	130.241	43.4722
Synurus deltoides	129.84	43.4014
Synurus deltoides	129.838	43.4026
Synurus deltoides	129.838	43.4026
Synurus deltoides	130.241	43.4011
Synurus deltoides	130.534	43.3972
Synurus deltoides	130.401	43.538
Cimicifuga dahurica	128.843	43.1923
Cimicifuga dahurica	128.847	43.1923
Cimicifuga dahurica	128.073	42.6128
Cimicifuga dahurica	128.369	42.6134
Cimicifuga dahurica	126.562	41.582
Cimicifuga dahurica	126.258	41.7184
Cimicifuga dahurica	125.546	41.5791
Cimicifuga dahurica	125.636	41.5053
Cimicifuga dahurica	125.636	41.5053
Cimicifuga dahurica	126.153	41.0775
Cimicifuga dahurica	127.959	43.1826
Cimicifuga dahurica	127.96	43.1839
Cimicifuga dahurica	130.246	43.8348
Cimicifuga dahurica	129.444	43.6217
Cimicifuga dahurica	130.241	43.4722
Cimicifuga dahurica	129.844	43.3315
Cimicifuga dahurica	129.844	43.3315
Cimicifuga dahurica	129.836	43.3323
Cimicifuga dahurica	129.741	43.1903
Cimicifuga dahurica	129.741	43.1903
Cimicifuga dahurica	130.037	43.1923
Melampyrum roseum	126.755	43.1213
Melampyrum roseum	126.755	43.1213
Melampyrum roseum	128.748	43.0447
Melampyrum roseum	128.748	43.0447
Melampyrum roseum	128.751	43.0454
Melampyrum roseum	128.751	43.0454
Melampyrum roseum	128.751	43.0454
Melampyrum roseum	128.751	43.0454
Melampyrum roseum	128.949	43.049
Melampyrum roseum	128.95	43.0493
Melampyrum roseum	128.95	43.0493
Melampyrum roseum	128.95	43.0493
Melampyrum roseum	128.95	43.0493
Melampyrum roseum	128.951	43.0496
Melampyrum roseum	128.951	43.0496
Melampyrum roseum	128.951	43.0496
Melampyrum roseum	128.849	42.9736
Melampyrum roseum	128.75	42.9033
Melampyrum roseum	128.274	42.8358
Melampyrum roseum	128.274	42.8358
Melampyrum roseum	128.274	42.8362
Melampyrum roseum	128.274	42.8362
Melampyrum roseum	128.274	42.8362
Melampyrum roseum	128.274	42.8362
Melampyrum roseum	128.273	42.8366
Melampyrum roseum	128.273	42.8366
Melampyrum roseum	128.273	42.8366
Melampyrum roseum	128.273	42.8366
Melampyrum roseum	126.352	41.8655
Melampyrum roseum	126.83	41.9502
Melampyrum roseum	126.742	41.7956
Melampyrum roseum	125.568	42.2232
Melampyrum roseum	125.569	42.2239
Melampyrum roseum	125.569	42.2239
Melampyrum roseum	125.57	42.2246
Melampyrum roseum	125.57	42.2246
Melampyrum roseum	125.57	42.2246
Melampyrum roseum	125.768	42.2242
Melampyrum roseum	125.768	42.2248
Melampyrum roseum	125.768	42.2248
Melampyrum roseum	125.766	42.2246
Melampyrum roseum	125.766	42.2246
Melampyrum roseum	125.766	42.2246
Melampyrum roseum	126.052	42.1473
Melampyrum roseum	126.161	41.8614
Melampyrum roseum	126.258	41.7184
Melampyrum roseum	125.645	41.6464
Melampyrum roseum	125.645	41.6464
Melampyrum roseum	125.644	41.6466
Melampyrum roseum	125.644	41.6466
Melampyrum roseum	125.644	41.6466
Melampyrum roseum	125.644	41.6466
Melampyrum roseum	125.643	41.647
Melampyrum roseum	125.643	41.647
Melampyrum roseum	125.643	41.647
Melampyrum roseum	125.643	41.647
Melampyrum roseum	126.661	43.8887
Melampyrum roseum	128.274	42.8362
Melampyrum roseum	128.274	42.8362
Melampyrum roseum	128.274	42.8362
Melampyrum roseum	128.273	42.8366
Melampyrum roseum	128.273	42.8366
Melampyrum roseum	128.273	42.8366
Melampyrum roseum	128.175	42.7579
Melampyrum roseum	128.265	43.4054
Melampyrum roseum	128.264	43.4056
Melampyrum roseum	128.264	43.4056
Melampyrum roseum	128.066	43.3247
Melampyrum roseum	128.065	43.8246
Melampyrum roseum	128.262	43.262
Melampyrum roseum	128.262	43.262
Melampyrum roseum	128.262	43.262
Melampyrum roseum	128.265	43.3366
Melampyrum roseum	128.071	43.2587
Melampyrum roseum	128.071	43.2587
Melampyrum roseum	128.071	43.2582
Melampyrum roseum	128.071	43.2582
Melampyrum roseum	128.071	43.2582
Melampyrum roseum	128.555	43.2631
Melampyrum roseum	128.555	43.2631
Melampyrum roseum	128.555	43.2631
Melampyrum roseum	128.555	43.2631
Melampyrum roseum	128.556	43.263
Melampyrum roseum	128.556	43.263
Melampyrum roseum	128.553	43.262
Melampyrum roseum	127.959	43.1826
Melampyrum roseum	127.959	43.1826
Melampyrum roseum	127.959	43.1826
Melampyrum roseum	127.959	43.1826
Melampyrum roseum	127.959	43.1832
Melampyrum roseum	127.959	43.1832
Melampyrum roseum	129.851	43.9118
Melampyrum roseum	129.851	43.9118
Melampyrum roseum	130.245	43.8348
Melampyrum roseum	130.245	43.8348
Melampyrum roseum	129.647	45.6915
Melampyrum roseum	129.647	45.6915
Melampyrum roseum	129.647	45.6915
Melampyrum roseum	129.648	43.6911
Melampyrum roseum	129.648	43.6911
Melampyrum roseum	129.648	43.6911
Melampyrum roseum	129.744	43.6904
Melampyrum roseum	129.744	43.6904
Melampyrum roseum	129.744	43.6904
Melampyrum roseum	129.745	43.6906
Melampyrum roseum	129.745	43.6906
Melampyrum roseum	129.745	43.6906
Melampyrum roseum	129.547	43.6219
Melampyrum roseum	129.547	43.6219
Melampyrum roseum	129.547	43.6219
Melampyrum roseum	130.341	43.62
Melampyrum roseum	129.643	43.4816
Melampyrum roseum	129.643	43.4816
Melampyrum roseum	129.645	43.4074
Melampyrum roseum	129.645	43.4074
Melampyrum roseum	129.645	43.4069
Melampyrum roseum	129.645	43.4069
Melampyrum roseum	129.646	43.4066
Melampyrum roseum	129.646	43.4066
Melampyrum roseum	129.646	43.4066
Melampyrum roseum	130.041	43.4031
Melampyrum roseum	130.041	43.4031
Melampyrum roseum	130.041	43.4031
Melampyrum roseum	129.444	43.3217
Melampyrum roseum	129.444	43.3217
Melampyrum roseum	129.443	43.3214
Melampyrum roseum	129.545	43.3316
Melampyrum roseum	129.545	43.3316
Melampyrum roseum	129.545	43.3316
Melampyrum roseum	129.545	43.3316
Melampyrum roseum	129.545	43.3328
Melampyrum roseum	129.639	43.264
Melampyrum roseum	129.539	43.1921
Melampyrum roseum	129.539	43.1921
Melampyrum roseum	129.54	43.1914
Melampyrum roseum	129.54	43.1914
Melampyrum roseum	129.833	43.1916
Melampyrum roseum	129.833	43.1916
Melampyrum roseum	129.833	43.1916
Melampyrum roseum	129.834	43.1912
Melampyrum roseum	129.834	43.1912
Melampyrum roseum	129.836	43.19
Melampyrum roseum	129.836	43.19
Melampyrum roseum	129.743	43.2629
Melampyrum roseum	129.742	43.262
Melampyrum roseum	129.742	43.262
Melampyrum roseum	129.742	43.262
Melampyrum roseum	129.742	43.262
Lycopus lucidus	126.351	41.8656
Lycopus lucidus	126.351	41.8664
Lycopus lucidus	128.156	43.5486
Urtica angustifolia	127.352	42.5388
Urtica angustifolia	127.352	42.5388
Urtica angustifolia	127.399	42.4617
Urtica angustifolia	127.483	42.4582
Urtica angustifolia	127.484	42.4582
Urtica angustifolia	127.786	42.4673
Urtica angustifolia	127.878	42.4663
Urtica angustifolia	127.879	42.4665
Urtica angustifolia	127.879	42.4665
Urtica angustifolia	127.98	42.4678
Urtica angustifolia	127.98	42.4678
Urtica angustifolia	127.98	42.4678
Urtica angustifolia	127.979	42.4665
Urtica angustifolia	127.979	42.4665
Urtica angustifolia	127.979	42.4665
Urtica angustifolia	127.884	42.4
Urtica angustifolia	127.882	42.398
Urtica angustifolia	127.882	42.398
Urtica angustifolia	127.984	42.3896
Urtica angustifolia	127.583	42.3235
Urtica angustifolia	127.583	42.3235
Urtica angustifolia	127.583	42.3226
Urtica angustifolia	127.79	42.2522
Urtica angustifolia	127.79	42.2522
Urtica angustifolia	127.511	41.9639
Urtica angustifolia	127.713	41.8191
Urtica angustifolia	127.712	41.8189
Urtica angustifolia	127.712	41.8189
Urtica angustifolia	125.657	42.0753
Urtica angustifolia	128.651	43.2562
Urtica angustifolia	128.651	43.2562
Urtica angustifolia	137.677	43.1872
Urtica angustifolia	127.677	43.1857
Urtica angustifolia	127.584	43.1104
Urtica angustifolia	127.584	43.1104
Urtica angustifolia	127.584	43.1108
Urtica angustifolia	127.584	43.1108
Urtica angustifolia	127.872	43.043
Urtica angustifolia	127.874	43.0431
Urtica angustifolia	127.779	42.97
Urtica angustifolia	127.777	42.9689
Urtica angustifolia	127.777	42.9689
Urtica angustifolia	127.777	42.9689
Urtica angustifolia	127.777	42.9689
Urtica angustifolia	127.873	42.9685
Urtica angustifolia	127.873	42.9685
Urtica angustifolia	128.072	42.9029
Urtica angustifolia	130.247	43.8345
Urtica angustifolia	129.552	43.7673
Urtica angustifolia	129.351	43.6934
Urtica angustifolia	129.349	43.6925
Urtica angustifolia	129.443	43.6215
Urtica angustifolia	130.241	43.4722
Urtica angustifolia	130.24	43.4725
Urtica angustifolia	129.64	43.333
Urtica angustifolia	129.843	43.3315
Urtica angustifolia	129.843	43.3315
Urtica angustifolia	130.409	43.5391
Urtica angustifolia	130.409	43.5391
Urtica angustifolia	130.335	43.3264
Urtica angustifolia	130.335	43.3264
Urtica angustifolia	130.532	43.3269
Urtica angustifolia	130.533	43.3263
Urtica angustifolia	130.533	43.3258
Urtica angustifolia	130.727	43.3225
Urtica angustifolia	130.727	43.3225
Urtica angustifolia	129.445	43.2636
Urtica angustifolia	129.64	43.2636
Urtica angustifolia	130.134	43.2574
Urtica angustifolia	127.677	43.1872
Urtica angustifolia	127.677	43.1857
Convallaria majalis	128.263	43.0476
Convallaria majalis	128.843	42.9736
Convallaria majalis	128.844	42.9736
Convallaria majalis	128.561	42.9038
Convallaria majalis	128.167	42.8234
Convallaria majalis	128.274	42.8362
Convallaria majalis	125.972	42.6121
Convallaria majalis	125.972	42.6121
Convallaria majalis	125.973	42.6128
Convallaria majalis	125.974	42.6124
Convallaria majalis	128.371	42.6127
Convallaria majalis	126.252	41.9356
Convallaria majalis	126.252	41.9356
Convallaria majalis	126.351	41.8656
Convallaria majalis	126.351	41.8664
Convallaria majalis	126.352	41.8655
Convallaria majalis	126.352	41.8655
Convallaria majalis	126.352	41.8655
Convallaria majalis	126.351	41.7948
Convallaria majalis	126.351	41.7948
Convallaria majalis	126.352	41.7953
Convallaria majalis	126.453	41.7226
Convallaria majalis	126.37	41.7231
Convallaria majalis	126.453	41.7235
Convallaria majalis	127.2	:42.459747
Convallaria majalis	127.593	42.387
Convallaria majalis	127.503	42.2463
Convallaria majalis	127.402922	42.172
Convallaria majalis	127.695	42.1085
Convallaria majalis	127.511	41.9639
Convallaria majalis	127.511	41.9639
Convallaria majalis	126.833	41.8766
Convallaria majalis	125.568	42.2232
Convallaria majalis	125.569	42.2239
Convallaria majalis	125.768	42.2248
Convallaria majalis	126.334	42.2281
Convallaria majalis	126.054	42.1484
Convallaria majalis	126.162	41.8608
Convallaria majalis	126.263	41.7204
Convallaria majalis	126.072	41.6403
Convallaria majalis	126.076	41.5682
Convallaria majalis	125.637	41.505
Convallaria majalis	126.661	43.8893
Convallaria majalis	126.661	43.8893
Convallaria majalis	126.894	43.4779
Convallaria majalis	128.177	42.7587
Convallaria majalis	128.177	42.7587
Convallaria majalis	128.176	42.7582
Convallaria majalis	128.176	42.7582
Convallaria majalis	128.175	42.7579
Convallaria majalis	128.175	42.7579
Convallaria majalis	128.175	42.7579
Convallaria majalis	128.273	43.7836
Convallaria majalis	128.175	42.7587
Convallaria majalis	128.175	42.7587
Convallaria majalis	128.265	43.4054
Convallaria majalis	128.265	43.4061
Convallaria majalis	128.264	43.4056
Convallaria majalis	128.358	43.406
Convallaria majalis	128.359	43.406
Convallaria majalis	128.066	43.3247
Convallaria majalis	128.066	43.3251
Convallaria majalis	128.065	43.8246
Convallaria majalis	128.072	43.2589
Convallaria majalis	128.072	43.2589
Convallaria majalis	128.072	43.2589
Convallaria majalis	128.072	43.2589
Convallaria majalis	128.071	43.2587
Convallaria majalis	128.071	43.2587
Convallaria majalis	128.071	43.2587
Convallaria majalis	128.071	43.2582
Convallaria majalis	128.071	43.2582
Convallaria majalis	128.555	43.2631
Convallaria majalis	128.553	43.262
Convallaria majalis	128.553	43.262
Convallaria majalis	128.65	43.2556
Convallaria majalis	128.65	43.2556
Convallaria majalis	128.65	43.2556
Convallaria majalis	128.65	43.2556
Convallaria majalis	128.159	43.1945
Convallaria majalis	128.159	43.1937
Convallaria majalis	128.259	43.1871
Convallaria majalis	127.678	43.0392
Convallaria majalis	127.678	43.0399
Convallaria majalis	127.678	43.0399
Convallaria majalis	127.678	43.0404
Convallaria majalis	127.973	42.8968
Convallaria majalis	127.973	42.8968
Convallaria majalis	127.972	42.897
Convallaria majalis	127.972	42.897
Convallaria majalis	127.972	42.897
Convallaria majalis	127.974	42.8282
Convallaria majalis	127.974	42.8282
Convallaria majalis	127.974	42.8282
Convallaria majalis	129.519	43.9116
Convallaria majalis	129.851	43.9118
Convallaria majalis	129.851	43.9118
Convallaria majalis	129.851	43.9118
Convallaria majalis	129.85	43.9114
Convallaria majalis	130.245	43.8348
Convallaria majalis	130.245	43.8348
Convallaria majalis	129.741	43.7646
Convallaria majalis	129.741	43.7646
Convallaria majalis	129.84	43.766
Convallaria majalis	129.841	43.7663
Convallaria majalis	129.981	43.6918
Convallaria majalis	129.744	45.6899
Convallaria majalis	129.745	43.6906
Convallaria majalis	129.745	43.6906
Convallaria majalis	129.745	43.6906
Convallaria majalis	129.745	43.6906
Convallaria majalis	129.847	43.6931
Convallaria majalis	129.444	43.6217
Convallaria majalis	129.444	43.6217
Convallaria majalis	129.547	43.62
Convallaria majalis	129.547	43.62
Convallaria majalis	129.547	43.62
Convallaria majalis	129.547	43.62
Convallaria majalis	129.547	43.6208
Convallaria majalis	129.547	43.6219
Convallaria majalis	129.547	43.6219
Convallaria majalis	129.644	43.5528
Convallaria majalis	129.644	43.5528
Convallaria majalis	129.644	43.5536
Convallaria majalis	129.646	43.5544
Convallaria majalis	129.848	43.5487
Convallaria majalis	129.847	43.5492
Convallaria majalis	129.847	43.5492
Convallaria majalis	129.745	43.4767
Convallaria majalis	129.745	43.4767
Convallaria majalis	129.938	43.4741
Convallaria majalis	129.938	43.4741
Convallaria majalis	130.125	43.4722
Convallaria majalis	130.125	43.4722
Convallaria majalis	130.125	43.4645
Convallaria majalis	129.645	43.4074
Convallaria majalis	129.646	43.4066
Convallaria majalis	129.839	43.4021
Convallaria majalis	129.838	43.4026
Convallaria majalis	129.838	43.4026
Convallaria majalis	129.838	43.4026
Convallaria majalis	129.838	43.4026
Convallaria majalis	129.838	43.403
Convallaria majalis	130.535	43.3957
Convallaria majalis	130.534	43.3972
Convallaria majalis	130.533	43.398
Convallaria majalis	129.545	43.3328
Convallaria majalis	129.639	43.3323
Convallaria majalis	129.64	43.333
Convallaria majalis	129.64	43.333
Convallaria majalis	129.64	43.333
Convallaria majalis	129.836	43.3323
Convallaria majalis	130.336	43.3274
Convallaria majalis	130.43	43.3267
Convallaria majalis	130.431	43.3274
Convallaria majalis	130.431	43.3274
Convallaria majalis	130.431	43.3274
Convallaria majalis	129.64	43.2636
Convallaria majalis	129.64	43.2636
Convallaria majalis	129.64	43.2636
Convallaria majalis	129.639	43.264
Convallaria majalis	129.843	43.2559
Convallaria majalis	129.843	43.2619
Convallaria majalis	129.843	43.2619
Convallaria majalis	129.843	43.2619
Convallaria majalis	129.843	43.2619
Convallaria majalis	129.841	43.2619
Convallaria majalis	129.934	43.2584
Convallaria majalis	129.934	43.2584
Convallaria majalis	129.834	43.1912
Convallaria majalis	129.834	43.1912
Convallaria majalis	129.836	43.19
Convallaria majalis	129.836	43.19
Astilbe chinensis	126.351	41.8656
Astilbe chinensis	126.453	41.7226
Astilbe chinensis	127.683	42.6791
Astilbe chinensis	127.115	42.535
Astilbe chinensis	127.383	42.5349
Astilbe chinensis	127.399	42.4617
Astilbe chinensis	127.785	42.4659
Astilbe chinensis	127.785	42.4665
Astilbe chinensis	127.785	42.4665
Astilbe chinensis	127.785	42.4665
Astilbe chinensis	127.786	42.4673
Astilbe chinensis	127.786	42.4673
Astilbe chinensis	127.497	42.3907
Astilbe chinensis	127.499052	42.0973
Astilbe chinensis	126.052	42.1473
Astilbe chinensis	126.248	42.1446
Astilbe chinensis	125.657	42.0753
Astilbe chinensis	126.047	42.0799
Astilbe chinensis	126.06	41.9282
Astilbe chinensis	126.258	41.7184
Astilbe chinensis	126.072	41.6403
Astilbe chinensis	126.07	41.6405
Astilbe chinensis	126.177	41.4266
Astilbe chinensis	126.274	41.3621
Astilbe chinensis	128.26	42.76
Astilbe chinensis	127.872	42.968
Astilbe chinensis	127.972	42.897
Astilbe chinensis	129.443	43.2609
Artemisia japonica	129.539	43.1921
Artemisia japonica	129.539	43.1921
Artemisia japonica	129.54	43.1914
Artemisia japonica	129.54	43.1914
Artemisia japonica	129.54	43.1911
Thalictrum squarrosum	128.844	43.1921
Thalictrum squarrosum	128.949	43.049
Thalictrum squarrosum	128.95	43.0493
Thalictrum squarrosum	128.843	42.9736
Thalictrum squarrosum	128.274	42.8358
Thalictrum squarrosum	128.273	42.8366
Thalictrum squarrosum	128.371	42.6127
Thalictrum squarrosum	126.351	41.8656
Thalictrum squarrosum	125.851	42.0744
Thalictrum squarrosum	125.139	43.6023
Thalictrum squarrosum	125.417	43.3111
Thalictrum squarrosum	128.265	43.4054
Thalictrum squarrosum	128.265	43.4054
Thalictrum squarrosum	128.265	43.4061
Thalictrum squarrosum	128.264	43.4056
Thalictrum squarrosum	128.066	43.3247
Thalictrum squarrosum	128.262	43.262
Thalictrum squarrosum	128.265	43.3366
Thalictrum squarrosum	128.071	43.2582
Thalictrum squarrosum	129.519	43.9116
Thalictrum squarrosum	129.851	43.9118
Thalictrum squarrosum	129.84	43.766
Thalictrum squarrosum	129.841	48.7658
Thalictrum squarrosum	129.644	43.5536
Thalictrum squarrosum	129.646	43.5544
Thalictrum squarrosum	129.84	43.4014
Ixeris chinensis	127.403	44.0885
Ixeris chinensis	125.948	44.0879
Ixeris chinensis	128.177	42.8362
Maianthemum japonicum	128.847	43.1923
Maianthemum japonicum	128.748	43.0447
Maianthemum japonicum	125.972	42.6121
Maianthemum japonicum	128.073	42.614
Maianthemum japonicum	126.442	42.0151
Maianthemum japonicum	126.442	42.0143
Maianthemum japonicum	126.442	42.0143
Maianthemum japonicum	126.35	41.7946
Maianthemum japonicum	126.544	41.7969
Maianthemum japonicum	126.457	41.6556
Maianthemum japonicum	126.563	41.5819
Maianthemum japonicum	126.562	41.582
Maianthemum japonicum	126.562	41.582
Maianthemum japonicum	127.683	42.6791
Maianthemum japonicum	127.383	42.5348
Maianthemum japonicum	127.503	42.2463
Maianthemum japonicum	127.213	42.1719
Maianthemum japonicum	127.403061	42.1728
Maianthemum japonicum	127.12	41.9533
Maianthemum japonicum	127.122	41.8106
Maianthemum japonicum	125.658	42.0739
Maianthemum japonicum	125.657	42.0753
Maianthemum japonicum	125.851	42.0759
Maianthemum japonicum	125.929	42.0014
Maianthemum japonicum	125.929	42.0013
Maianthemum japonicum	126.06	41.9282
Maianthemum japonicum	126.06	41.9282
Maianthemum japonicum	126.161	41.8614
Maianthemum japonicum	126.162	41.8608
Maianthemum japonicum	125.651	41.7922
Maianthemum japonicum	126.258	41.7184
Maianthemum japonicum	126.258	41.7184
Maianthemum japonicum	125.832	41.6436
Maianthemum japonicum	126.071	41.6408
Maianthemum japonicum	126.177	41.4266
Maianthemum japonicum	126.176	41.4262
Maianthemum japonicum	126.176	41.4262
Maianthemum japonicum	126.274	41.3621
Maianthemum japonicum	126.152	42.0776
Maianthemum japonicum	126.151	42.0784
Maianthemum japonicum	126.16	44.1636
Maianthemum japonicum	126.16	44.1636
Maianthemum japonicum	128.176	42.7582
Maianthemum japonicum	128.175	42.7579
Maianthemum japonicum	128.258	42.7612
Maianthemum japonicum	127.967	43.482
Maianthemum japonicum	128.257	43.1876
Maianthemum japonicum	127.876	43.1171
Maianthemum japonicum	127.871	43.1151
Maianthemum japonicum	127.679	42.6351
Maianthemum japonicum	127.875	42.8992
Maianthemum japonicum	127.875	42.8991
Maianthemum japonicum	127.973	42.8264
Maianthemum japonicum	130.535	43.3957
Maianthemum japonicum	129.339	43.2646
Maianthemum japonicum	129.444	43.2612
Maianthemum japonicum	129.444	43.2612
Maianthemum japonicum	129.936	43.2595
Maianthemum japonicum	129.936	43.2595
Maianthemum japonicum	129.446	43.1924
Hemerocallis citrina	129.841	43.7663
Hemerocallis citrina	129.841	43.7663
Hemerocallis citrina	129.547	43.6208
Hemerocallis citrina	129.64	43.3321
Lactuca indica	128.265	43.4054
Silene fulgensW	128.177	42.7587
Silene fulgensW	127.875	42.4666
Silene fulgensW	127.22	41.8026
Silene fulgensW	128.071	43.2587
Silene fulgensW	127.678	43.0392
Silene fulgensW	129.444	43.2612
Geranium wilfordii	128.844	43.1921
Geranium wilfordii	126.563	41.5819
Geranium wilfordii	126.563	41.5819
Geranium wilfordii	125.657	42.0753
Geranium wilfordii	126.161	44.1647
Geranium wilfordii	129.644	43.5528
Geranium wilfordii	129.843	43.2559
Aquilegia oxysepala	128.848	43.2619
Aquilegia oxysepala	127.499016	43.499
Aquilegia oxysepala	126.178	41.4263
Aquilegia oxysepala	126.276	41.3629
Aquilegia oxysepala	128.759	42.76
Aquilegia oxysepala	128.759	42.76
Aquilegia oxysepala	127.96	43.1839
Aquilegia oxysepala	129.937	43.331
Viola prionantha	126.351	41.8664
Viola prionantha	126.563	41.5819
Viola prionantha	125.768	42.2242
Viola prionantha	125.649	41.7926
Viola prionantha	125.649	41.7926
Viola prionantha	129.833	41.644
Viola prionantha	127.403	44.0885
Viola prionantha	127.403	44.0885
Viola prionantha	125.948	44.0879
Viola prionantha	125.948	44.0879
Viola prionantha	125.947	44.088
Viola prionantha	125.638	43.8778
Viola prionantha	126.468	43.8899
Viola prionantha	126.467	43.8893
Viola prionantha	125.139	43.6023
Viola prionantha	125.139	43.6023
Viola prionantha	126.601	43.5385
Matteuccia struthiopteris	128.073	42.614
Matteuccia struthiopteris	127.11	42.5354
Matteuccia struthiopteris	127.114	42.5335
Matteuccia struthiopteris	127.383	42.5345
Matteuccia struthiopteris	127.383	42.5345
Matteuccia struthiopteris	127.399	42.4599
Matteuccia struthiopteris	127.399	42.4609
Matteuccia struthiopteris	127.979	42.4665
Matteuccia struthiopteris	127.979	42.4665
Matteuccia struthiopteris	127.496	42.3915
Matteuccia struthiopteris	127.496	42.3915
Matteuccia struthiopteris	127.882	42.398
Matteuccia struthiopteris	127.79	42.2522
Matteuccia struthiopteris	127.402922	42.172
Matteuccia struthiopteris	127.403061	42.1728
Matteuccia struthiopteris	127.403061	42.1728
Matteuccia struthiopteris	127.403463	42.1735
Matteuccia struthiopteris	127.403463	42.1735
Matteuccia struthiopteris	127.695	42.1089
Matteuccia struthiopteris	127.695	42.1085
Matteuccia struthiopteris	127.899	41.8971
Matteuccia struthiopteris	127.981	41.8866
Matteuccia struthiopteris	127.981	41.8865
Matteuccia struthiopteris	125.658	42.0739
Matteuccia struthiopteris	125.851	42.0751
Matteuccia struthiopteris	125.851	42.0751
Matteuccia struthiopteris	126.274	41.3631
Matteuccia struthiopteris	126.274	41.3631
Matteuccia struthiopteris	128.258	42.7612
Matteuccia struthiopteris	127.967	43.482
Matteuccia struthiopteris	127.779	42.97
Matteuccia struthiopteris	127.779	42.97
Matteuccia struthiopteris	127.872	42.968
Matteuccia struthiopteris	127.873	42.9685
Matteuccia struthiopteris	128.072	42.9034
Matteuccia struthiopteris	129.846	43.727
Matteuccia struthiopteris	129.846	43.727
Matteuccia struthiopteris	129.547	43.62
Matteuccia struthiopteris	129.444	43.3203
Matteuccia struthiopteris	129.444	43.3203
Matteuccia struthiopteris	129.444	43.3203
Matteuccia struthiopteris	129.844	43.3315
Matteuccia struthiopteris	129.844	43.3315
Clematis terniflora var. mandshurica	128.849	43.2626
Clematis terniflora var. mandshurica	128.849	43.2626
Clematis terniflora var. mandshurica	128.843	42.9736
Clematis terniflora var. mandshurica	128.261	42.9035
Clematis terniflora var. mandshurica	128.262	42.903
Clematis terniflora var. mandshurica	128.562	42.9063
Clematis terniflora var. mandshurica	128.274	42.8358
Clematis terniflora var. mandshurica	128.274	42.8358
Clematis terniflora var. mandshurica	128.274	42.8358
Clematis terniflora var. mandshurica	128.274	42.8358
Clematis terniflora var. mandshurica	128.274	42.8362
Clematis terniflora var. mandshurica	128.274	42.8362
Clematis terniflora var. mandshurica	128.274	42.8362
Clematis terniflora var. mandshurica	128.273	42.8366
Clematis terniflora var. mandshurica	128.273	42.8366
Clematis terniflora var. mandshurica	128.273	42.8366
Clematis terniflora var. mandshurica	126.351	41.8656
Clematis terniflora var. mandshurica	126.351	41.8656
Clematis terniflora var. mandshurica	126.351	41.8664
Clematis terniflora var. mandshurica	126.351	41.8664
Clematis terniflora var. mandshurica	126.352	41.8655
Clematis terniflora var. mandshurica	126.563	41.5819
Clematis terniflora var. mandshurica	126.563	41.5819
Clematis terniflora var. mandshurica	126.562	41.582
Clematis terniflora var. mandshurica	126.562	41.582
Clematis terniflora var. mandshurica	127.22	41.8026
Clematis terniflora var. mandshurica	125.568	42.2232
Clematis terniflora var. mandshurica	125.568	42.2232
Clematis terniflora var. mandshurica	125.569	42.2239
Clematis terniflora var. mandshurica	126.263	41.7204
Clematis terniflora var. mandshurica	125.832	41.6436
Clematis terniflora var. mandshurica	125.832	41.6436
Clematis terniflora var. mandshurica	129.833	41.644
Clematis terniflora var. mandshurica	129.833	41.644
Clematis terniflora var. mandshurica	129.833	41.644
Clematis terniflora var. mandshurica	125.833	41.6443
Clematis terniflora var. mandshurica	125.833	41.6443
Clematis terniflora var. mandshurica	125.637	41.505
Clematis terniflora var. mandshurica	125.636	41.5049
Clematis terniflora var. mandshurica	125.539	41.437
Clematis terniflora var. mandshurica	126.468	43.8899
Clematis terniflora var. mandshurica	126.468	43.8899
Clematis terniflora var. mandshurica	126.468	43.8899
Clematis terniflora var. mandshurica	126.467	43.8893
Clematis terniflora var. mandshurica	126.467	43.8893
Clematis terniflora var. mandshurica	126.497	43.7227
Clematis terniflora var. mandshurica	126.661	43.8893
Clematis terniflora var. mandshurica	126.661	43.8887
Clematis terniflora var. mandshurica	126.896	43.5992
Clematis terniflora var. mandshurica	125.417	43.3111
Clematis terniflora var. mandshurica	128.274	42.8362
Clematis terniflora var. mandshurica	128.274	42.8362
Clematis terniflora var. mandshurica	128.274	42.8362
Clematis terniflora var. mandshurica	128.274	42.8362
Clematis terniflora var. mandshurica	128.273	42.8366
Clematis terniflora var. mandshurica	128.273	42.8366
Clematis terniflora var. mandshurica	128.177	42.7587
Clematis terniflora var. mandshurica	128.177	42.7587
Clematis terniflora var. mandshurica	128.177	42.8362
Clematis terniflora var. mandshurica	128.177	42.8362
Clematis terniflora var. mandshurica	128.176	42.8366
Clematis terniflora var. mandshurica	128.176	42.8366
Clematis terniflora var. mandshurica	128.175	42.7587
Clematis terniflora var. mandshurica	128.175	42.7587
Clematis terniflora var. mandshurica	128.175	42.7587
Clematis terniflora var. mandshurica	128.265	43.4054
Clematis terniflora var. mandshurica	128.265	43.4054
Clematis terniflora var. mandshurica	128.265	43.4054
Clematis terniflora var. mandshurica	128.265	43.4061
Clematis terniflora var. mandshurica	128.265	43.4061
Clematis terniflora var. mandshurica	128.265	43.4061
Clematis terniflora var. mandshurica	128.265	43.4061
Clematis terniflora var. mandshurica	128.264	43.4056
Clematis terniflora var. mandshurica	128.358	43.406
Clematis terniflora var. mandshurica	128.357	43.3399
Clematis terniflora var. mandshurica	128.555	43.2631
Clematis terniflora var. mandshurica	129.84	43.766
Clematis terniflora var. mandshurica	129.841	43.7663
Clematis terniflora var. mandshurica	129.841	48.7658
Clematis terniflora var. mandshurica	129.841	48.7658
Clematis terniflora var. mandshurica	129.349	43.6925
Clematis terniflora var. mandshurica	129.647	45.6915
Clematis terniflora var. mandshurica	129.647	45.6915
Clematis terniflora var. mandshurica	129.981	43.6918
Clematis terniflora var. mandshurica	129.981	43.6918
Clematis terniflora var. mandshurica	129.648	43.6911
Clematis terniflora var. mandshurica	129.648	43.6911
Clematis terniflora var. mandshurica	129.745	43.6906
Clematis terniflora var. mandshurica	129.547	43.6219
Clematis terniflora var. mandshurica	129.547	43.6219
Clematis terniflora var. mandshurica	130.341	43.6196
Clematis terniflora var. mandshurica	130.341	43.6196
Clematis terniflora var. mandshurica	129.644	43.5528
Clematis terniflora var. mandshurica	129.644	43.5528
Clematis terniflora var. mandshurica	129.644	43.5536
Clematis terniflora var. mandshurica	129.644	43.5536
Clematis terniflora var. mandshurica	129.646	43.5544
Clematis terniflora var. mandshurica	129.646	43.5544
Clematis terniflora var. mandshurica	129.646	43.5544
Clematis terniflora var. mandshurica	129.646	43.5544
Clematis terniflora var. mandshurica	129.644	43.4822
Clematis terniflora var. mandshurica	129.746	43.4762
Clematis terniflora var. mandshurica	129.645	43.4069
Clematis terniflora var. mandshurica	129.743	43.4024
Clematis terniflora var. mandshurica	129.84	43.4014
Clematis terniflora var. mandshurica	129.64	43.3321
Clematis terniflora var. mandshurica	129.64	43.3321
Clematis terniflora var. mandshurica	129.64	43.3321
Clematis terniflora var. mandshurica	129.64	43.333
Clematis terniflora var. mandshurica	129.843	43.3315
Clematis terniflora var. mandshurica	129.843	43.2619
Clematis terniflora var. mandshurica	129.841	43.2619
Clematis terniflora var. mandshurica	129.935	43.2586
Solidago pacifica	128.748	43.0447
Solidago pacifica	128.176	42.7582
Solidago pacifica	126.35	41.7946
Solidago pacifica	126.37	41.7231
Solidago pacifica	127.383	42.5348
Solidago pacifica	127.786	42.4673
Solidago pacifica	127.503	42.2463
Solidago pacifica	127.696	42.1054
Solidago pacifica	127.797	42.0381
Solidago pacifica	127.51	41.9643
Solidago pacifica	127.804	41.804
Solidago pacifica	127.892	41.9713
Solidago pacifica	127.892	41.9713
Solidago pacifica	127.891	41.9704
Solidago pacifica	127.891	41.9704
Solidago pacifica	127.89	41.9701
Solidago pacifica	127.89	41.9701
Solidago pacifica	127.89	41.9701
Solidago pacifica	127.61	41.8105
Solidago pacifica	126.83	41.9502
Solidago pacifica	126.831	41.9498
Solidago pacifica	127.121	41.8127
Solidago pacifica	127.421	41.8139
Solidago pacifica	126.162	41.8599
Solidago pacifica	128.273	42.8366
Solidago pacifica	128.651	43.2554
Solidago pacifica	129.936	43.3316
Adoxa moschatellina	126.442	42.0151
Adoxa moschatellina	126.252	41.9356
Adoxa moschatellina	125.649	41.7926
Adoxa moschatellina	125.649	41.7926
Adoxa moschatellina	130.151	43.2553
Equisetum arvense	128.261	42.9035
Equisetum arvense	128.262	42.903
Equisetum arvense	126.351	41.8656
Agrimonia pilosa	128.165	43.0409
Agrimonia pilosa	128.751	42.9034
Agrimonia pilosa	128.258	42.7612
Agrimonia pilosa	128.258	42.7612
Agrimonia pilosa	126.453	41.7226
Agrimonia pilosa	127.593	42.5419
Agrimonia pilosa	127.504	42.2467
Agrimonia pilosa	127.502202	43.1741
Agrimonia pilosa	127.499052	42.0973
Agrimonia pilosa	127.51	41.9643
Agrimonia pilosa	127.51	41.9643
Agrimonia pilosa	127.12	41.9533
Agrimonia pilosa	127.22	41.8026
Agrimonia pilosa	127.126	41.7347
Agrimonia pilosa	127.126	41.7358
Agrimonia pilosa	127.126	41.7358
Agrimonia pilosa	127.126	41.7358
Agrimonia pilosa	127.502	41.7433
Agrimonia pilosa	126.054	42.1484
Agrimonia pilosa	125.658	42.0739
Agrimonia pilosa	125.659	42.0757
Agrimonia pilosa	126.06	41.929
Agrimonia pilosa	125.832	41.6436
Agrimonia pilosa	129.833	41.644
Agrimonia pilosa	129.833	41.644
Agrimonia pilosa	125.833	41.6443
Agrimonia pilosa	126.072	41.6403
Agrimonia pilosa	125.545	41.5793
Agrimonia pilosa	125.636	41.5049
Agrimonia pilosa	125.539	41.437
Agrimonia pilosa	126.161	44.1647
Agrimonia pilosa	127.403	44.0885
Agrimonia pilosa	125.948	44.0879
Agrimonia pilosa	125.947	44.088
Agrimonia pilosa	125.639	43.8789
Agrimonia pilosa	125.638	43.8778
Agrimonia pilosa	125.638	43.8778
Agrimonia pilosa	125.638	43.8778
Agrimonia pilosa	126.661	43.8893
Agrimonia pilosa	126.661	43.8887
Agrimonia pilosa	125.139	43.6013
Agrimonia pilosa	125.139	43.6023
Agrimonia pilosa	125.415	43.3106
Agrimonia pilosa	125.415	43.3106
Agrimonia pilosa	125.417	43.3104
Agrimonia pilosa	125.417	43.3111
Agrimonia pilosa	125.417	43.3111
Agrimonia pilosa	125.417	43.3111
Agrimonia pilosa	128.175	42.7587
Agrimonia pilosa	128.265	43.4054
Agrimonia pilosa	128.265	43.4061
Agrimonia pilosa	128.264	43.4056
Agrimonia pilosa	128.264	43.4056
Agrimonia pilosa	128.264	43.4056
Agrimonia pilosa	128.357	43.3399
Agrimonia pilosa	128.357	43.3399
Agrimonia pilosa	128.258	43.1864
Agrimonia pilosa	127.872	42.968
Agrimonia pilosa	127.973	42.8968
Agrimonia pilosa	129.644	43.5536
Agrimonia pilosa	129.645	43.4074
Agrimonia pilosa	129.645	43.4069
Agrimonia pilosa	129.743	43.4024
Agrimonia pilosa	129.444	43.3203
Agrimonia pilosa	129.444	43.3203
Agrimonia pilosa	129.64	43.3321
Agrimonia pilosa	129.64	43.333
Agrimonia pilosa	129.937	43.331
Agrimonia pilosa	129.843	43.2559
Agrimonia pilosa	129.843	43.2619
Agrimonia pilosa	129.841	43.2619
Agrimonia pilosa	130.624	43.2558
Sonchus brachyotus	128.949	43.049
Sonchus brachyotus	127.984	42.3896
Adiantum pedatum	126.442	42.0145
Adiantum pedatum	126.442	42.0145
Adiantum pedatum	126.442	42.0145
Adiantum pedatum	126.442	42.0145
Adiantum pedatum	126.442	42.0143
Adiantum pedatum	126.442	42.0143
Adiantum pedatum	126.254	41.9363
Adiantum pedatum	126.457	41.6552
Adiantum pedatum	127.213	42.1719
Adiantum pedatum	126.831	41.8765
Adiantum pedatum	126.831	41.8764
Adiantum pedatum	126.831	41.8764
Adiantum pedatum	126.831	41.8764
Adiantum pedatum	126.831	41.8764
Adiantum pedatum	126.833	41.8766
Adiantum pedatum	127.017	41.8767
Adiantum pedatum	127.127	41.7369
Adiantum pedatum	127.705	41.673
Adiantum pedatum	126.049	42.0793
Adiantum pedatum	126.342	42.0789
Adiantum pedatum	126.36	41.6512
Adiantum pedatum	126.176	41.4262
Adiantum pedatum	126.152	42.0776
Adiantum pedatum	130.621	43.2542
Adiantum pedatum	130.036	43.1911
Adiantum pedatum	130.036	43.1911
Hylodesmum podocarpum subsp. fallax	127.593	42.5419
Hylodesmum podocarpum subsp. fallax	127.984	42.3896
Hylodesmum podocarpum subsp. fallax	127.221	41.8041
Hylodesmum podocarpum subsp. fallax	126.052	42.1473
大Astilbe chinensis	126.741	41.9411
大Astilbe chinensis	126.06	41.9276
大Astilbe chinensis	126.06	41.929
大Astilbe chinensis	126.162	41.8599
大Astilbe chinensis	126.162	41.8599
大Astilbe chinensis	126.162	41.8599
大Astilbe chinensis	126.162	41.8599
大Astilbe chinensis	126.258	41.7184
大Astilbe chinensis	126.075	41.5678
大Astilbe chinensis	126.177	41.4266
大Astilbe chinensis	127.973	42.8963
Polygonum thunbergii	127.785	42.4659
Polygonum thunbergii	125.657	42.0753
Cypripedium macranthum	130.43	43.327
Potentilla kleiniana	128.848	43.2619
Veronicastrum sibiricum	128.651	43.2554
Veronicastrum sibiricum	127.973	42.8963
Veronicastrum sibiricum	127.972	42.897
Veronicastrum sibiricum	129.646	43.5544
Aster scaber	128.844	43.1921
Aster scaber	128.751	43.0454
Aster scaber	128.751	43.0454
Aster scaber	128.949	43.049
Aster scaber	128.95	43.0493
Aster scaber	128.95	43.0493
Aster scaber	128.951	43.0496
Aster scaber	128.263	42.9025
Aster scaber	128.263	42.9025
Aster scaber	128.562	42.9046
Aster scaber	128.75	42.9033
Aster scaber	125.972	42.6121
Aster scaber	126.351	41.8656
Aster scaber	126.351	41.8664
Aster scaber	126.352	41.8655
Aster scaber	126.352	41.8655
Aster scaber	126.352	41.7953
Aster scaber	126.453	41.7226
Aster scaber	127.227	41.7393
Aster scaber	125.568	42.2232
Aster scaber	125.569	42.2239
Aster scaber	125.569	42.2239
Aster scaber	125.768	42.2242
Aster scaber	125.768	42.2248
Aster scaber	125.768	42.2248
Aster scaber	125.766	42.2246
Aster scaber	126.055	42.1487
Aster scaber	126.055	42.1487
Aster scaber	126.054	42.1484
Aster scaber	126.054	42.1484
Aster scaber	125.659	42.0757
Aster scaber	125.659	42.0757
Aster scaber	125.659	42.0757
Aster scaber	125.851	42.0744
Aster scaber	126.258	41.7184
Aster scaber	126.261	41.7202
Aster scaber	125.645	41.6464
Aster scaber	125.645	41.6464
Aster scaber	125.644	41.6466
Aster scaber	125.644	41.6466
Aster scaber	125.643	41.647
Aster scaber	125.643	41.647
Aster scaber	125.643	41.647
Aster scaber	125.643	41.647
Aster scaber	129.833	41.644
Aster scaber	125.545	41.5793
Aster scaber	125.546	41.5791
Aster scaber	125.546	41.5791
Aster scaber	126.075	41.5681
Aster scaber	125.539	41.4376
Aster scaber	125.539	41.437
Aster scaber	125.539	41.437
Aster scaber	126.657	43.8894
Aster scaber	125.139	43.6013
Aster scaber	128.274	42.8362
Aster scaber	128.274	42.8362
Aster scaber	128.177	42.7587
Aster scaber	128.274	43.9512
Aster scaber	128.265	43.4054
Aster scaber	128.265	43.4061
Aster scaber	128.555	43.2631
Aster scaber	128.555	43.2631
Aster scaber	128.555	43.2631
Aster scaber	128.651	43.2554
Aster scaber	128.651	43.2554
Aster scaber	127.959	43.1826
Aster scaber	127.974	42.8282
Aster scaber	127.973	42.8284
Aster scaber	129.851	43.9118
Aster scaber	129.851	43.9118
Aster scaber	130.246	43.8348
Aster scaber	130.246	43.8348
Aster scaber	129.349	43.6925
Aster scaber	129.647	45.6915
Aster scaber	129.647	45.6915
Aster scaber	129.648	43.6911
Aster scaber	129.648	43.6911
Aster scaber	129.745	43.6906
Aster scaber	129.644	43.4822
Aster scaber	129.745	43.4767
Aster scaber	129.937	43.4735
Aster scaber	130.125	43.4645
Aster scaber	129.645	43.4074
Aster scaber	129.443	43.3214
Aster scaber	129.545	43.332
Aster scaber	129.545	43.332
Aster scaber	129.639	43.3323
Aster scaber	129.64	43.333
Aster scaber	130.401	43.538
Aster scaber	130.409	43.5391
Aster scaber	130.431	43.3274
Aster scaber	129.843	43.2559
Aster scaber	129.539	43.1921
Aster scaber	129.834	43.1912
Aster scaber	129.834	43.1912
Aster scaber	129.834	43.1912
Aster scaber	129.836	43.19
Aster scaber	129.836	43.19
Aster scaber	129.836	43.19
Arctium lappa	128.848	43.2619
Arctium lappa	128.848	43.2619
Arctium lappa	128.849	43.2626
Arctium lappa	128.262	43.0486
Arctium lappa	125.947	44.088
Arctium lappa	128.358	43.3366
Arctium lappa	129.842	43.3311
Thalictrum tuberiferum	125.973	42.6128
Thalictrum tuberiferum	127.593	42.387
Thalictrum tuberiferum	127.697	42.0292
Thalictrum tuberiferum	127.899	41.8971
Thalictrum tuberiferum	127.981	41.8866
Thalictrum tuberiferum	127.981	41.8866
Thalictrum tuberiferum	127.981	41.8865
Thalictrum tuberiferum	127.981	41.8865
Thalictrum tuberiferum	127.873	42.8265
Thalictrum tuberiferum	129.72	43.7667
Thalictrum tuberiferum	129.742	43.7645
Thalictrum tuberiferum	129.742	43.7645
Thalictrum tuberiferum	129.841	43.7663
Thalictrum tuberiferum	129.841	48.7658
Thalictrum tuberiferum	129.346	43.4841
Thalictrum tuberiferum	129.346	43.4836
Thalictrum tuberiferum	129.346	43.4828
Thalictrum tuberiferum	129.745	43.4767
Thalictrum tuberiferum	129.937	43.4735
Thalictrum tuberiferum	130.125	43.4722
Thalictrum tuberiferum	130.125	43.4722
Thalictrum tuberiferum	130.242	43.4718
Thalictrum tuberiferum	130.242	43.4718
Thalictrum tuberiferum	130.242	43.4718
Thalictrum tuberiferum	130.242	43.4718
Thalictrum tuberiferum	130.241	43.4722
Thalictrum tuberiferum	130.24	43.4725
Thalictrum tuberiferum	129.838	43.4026
Thalictrum tuberiferum	130.242	43.4082
Thalictrum tuberiferum	130.242	43.4082
Thalictrum tuberiferum	130.241	43.4011
Thalictrum tuberiferum	130.24	43.4173
Thalictrum tuberiferum	130.24	43.4173
Thalictrum tuberiferum	130.24	43.4173
Thalictrum tuberiferum	130.24	43.4173
Thalictrum tuberiferum	130.533	43.398
Thalictrum tuberiferum	130.533	43.398
Thalictrum tuberiferum	130.533	43.398
Thalictrum tuberiferum	129.844	43.3315
Thalictrum tuberiferum	129.836	43.3323
Thalictrum tuberiferum	129.836	43.3323
Thalictrum tuberiferum	129.936	43.3316
Thalictrum tuberiferum	130.401	43.536
Thalictrum tuberiferum	130.401	43.536
Thalictrum tuberiferum	130.401	43.536
Thalictrum tuberiferum	130.401	43.538
Thalictrum tuberiferum	130.401	43.538
Thalictrum tuberiferum	130.401	43.538
Thalictrum tuberiferum	130.409	43.5391
Thalictrum tuberiferum	130.336	43.3274
Thalictrum tuberiferum	130.334	43.3282
Thalictrum tuberiferum	130.334	43.3282
Thalictrum tuberiferum	130.533	43.3263
Thalictrum tuberiferum	130.134	43.2548
Thalictrum tuberiferum	130.134	43.2548
Thalictrum tuberiferum	130.151	43.2553
Thalictrum tuberiferum	130.151	43.2553
Thalictrum tuberiferum	130.151	43.2553
Thalictrum tuberiferum	130.151	43.2553
Thalictrum tuberiferum	130.134	43.2574
Thalictrum tuberiferum	130.134	43.2574
Thalictrum tuberiferum	130.134	43.2574
Thalictrum tuberiferum	130.621	43.2542
Thalictrum tuberiferum	130.624	43.2558
Thalictrum tuberiferum	130.624	43.2558
Thalictrum tuberiferum	130.624	43.2558
Thalictrum tuberiferum	130.036	43.1911
Thalictrum tuberiferum	130.036	43.1911
Thalictrum tuberiferum	130.037	43.1923
Thalictrum tuberiferum	130.037	43.1923
Acalypha australis	125.64	43.8458
Lysimachia davurica	128.175	42.7587
Lamium barbatum	128.562	42.9063
Lamium barbatum	126.252	41.9356
Lamium barbatum	126.544	41.7969
Lamium barbatum	127.596	42.6039
Lamium barbatum	127.875	42.4666
Lamium barbatum	127.496	42.3901
Lamium barbatum	127.986	42.389
Lamium barbatum	127.579	42.3261
Lamium barbatum	127.583	42.3235
Lamium barbatum	127.583	42.3235
Lamium barbatum	127.583	42.3235
Lamium barbatum	127.583	42.3226
Lamium barbatum	127.79	42.2522
Lamium barbatum	127.79	42.2516
Lamium barbatum	127.499016	43.499
Lamium barbatum	127.506	41.9591
Lamium barbatum	127.51	41.9643
Lamium barbatum	127.51	41.9643
Lamium barbatum	127.803	42.4672
Lamium barbatum	127.98	41.8863
Lamium barbatum	127.712	41.8189
Lamium barbatum	127.712	41.8189
Lamium barbatum	126.344	42.1543
Lamium barbatum	126.047	42.0799
Lamium barbatum	126.047	42.0799
Lamium barbatum	126.06	41.9282
Lamium barbatum	125.649	41.7926
Lamium barbatum	125.65	41.792
Lamium barbatum	128.258	42.7582
Lamium barbatum	128.258	42.7582
Lamium barbatum	128.263	42.7612
Lamium barbatum	128.263	42.7612
Lamium barbatum	127.967	43.4825
Lamium barbatum	127.967	43.4825
Lamium barbatum	127.967	43.4825
Lamium barbatum	127.966	43.4813
Lamium barbatum	127.882	43.1886
Lamium barbatum	127.882	43.1886
Lamium barbatum	129.875	43.1804
Lamium barbatum	129.875	43.1804
Lamium barbatum	127.875	43.1811
Lamium barbatum	127.875	43.1811
Lamium barbatum	127.871	43.1151
Lamium barbatum	127.871	43.1151
Lamium barbatum	127.874	43.0431
Lamium barbatum	127.679	42.6351
Lamium barbatum	130.56	42.9691
Lamium barbatum	130.56	42.9691
Lamium barbatum	127.779	42.97
Lamium barbatum	127.973	42.9691
Lamium barbatum	127.972	42.9697
Lamium barbatum	128.072	42.9034
Lamium barbatum	129.346	43.7651
Lamium barbatum	130.125	43.4672
Lamium barbatum	130.242	43.4082
Lamium barbatum	130.242	43.4082
Lamium barbatum	130.241	43.4011
Lamium barbatum	129.844	43.3315
Lamium barbatum	129.836	43.3323
Lamium barbatum	129.936	43.3316
Lamium barbatum	130.401	43.536
Lamium barbatum	130.409	43.5391
Lamium barbatum	130.532	43.3269
Lamium barbatum	130.134	43.2548
Lamium barbatum	130.036	43.1921
Lamium barbatum	130.037	43.1923
Aconitum umbrosum	127.892	41.9713
Aconitum umbrosum	126.145	42.1442
Paeonia lactiflora	128.274	42.8362
Paeonia lactiflora	128.274	42.8362
Paeonia lactiflora	128.175	42.7579
Paeonia lactiflora	128.175	42.7579
Paeonia lactiflora	129.84	43.766
Paeonia lactiflora	129.647	45.6915
Paeonia lactiflora	129.744	45.6899
Paeonia lactiflora	129.643	43.4816
Paeonia lactiflora	129.644	43.4803
Paeonia lactiflora	129.644	43.4803
Paeonia lactiflora	129.646	43.4066
Paeonia lactiflora	129.743	43.4024
Paeonia lactiflora	129.743	43.4024
Paeonia lactiflora	129.743	43.4021
Paeonia lactiflora	129.545	43.3328
Paeonia lactiflora	129.64	43.333
Paeonia lactiflora	129.64	43.333
Paeonia lactiflora	129.743	43.2629
Potentilla fragarioides	128.849	43.2626
Potentilla fragarioides	128.849	43.2626
Potentilla fragarioides	128.85	43.2629
Potentilla fragarioides	128.85	43.2629
Potentilla fragarioides	128.85	43.2629
Potentilla fragarioides	128.843	43.1923
Potentilla fragarioides	128.263	43.0476
Potentilla fragarioides	128.75	43.044
Potentilla fragarioides	128.751	43.0454
Potentilla fragarioides	128.949	43.049
Potentilla fragarioides	128.949	43.049
Potentilla fragarioides	128.95	43.0493
Potentilla fragarioides	128.95	43.0493
Potentilla fragarioides	128.262	42.903
Potentilla fragarioides	128.561	42.9038
Potentilla fragarioides	128.749	42.903
Potentilla fragarioides	128.749	42.903
Potentilla fragarioides	128.749	42.903
Potentilla fragarioides	128.75	42.9033
Potentilla fragarioides	128.75	42.9033
Potentilla fragarioides	128.751	42.9034
Potentilla fragarioides	128.167	42.8235
Potentilla fragarioides	128.274	42.8358
Potentilla fragarioides	128.274	42.8358
Potentilla fragarioides	128.273	42.8366
Potentilla fragarioides	128.177	42.7587
Potentilla fragarioides	128.258	42.7612
Potentilla fragarioides	128.263	42.7581
Potentilla fragarioides	125.973	42.6128
Potentilla fragarioides	125.973	42.6128
Potentilla fragarioides	125.974	42.6124
Potentilla fragarioides	126.351	41.8656
Potentilla fragarioides	126.351	41.8664
Potentilla fragarioides	126.563	41.5819
Potentilla fragarioides	127.11	42.5354
Potentilla fragarioides	127.593	42.5419
Potentilla fragarioides	127.593	42.387
Potentilla fragarioides	127.499016	43.499
Potentilla fragarioides	127.89	41.9701
Potentilla fragarioides	126.741	41.9411
Potentilla fragarioides	126.83	41.9502
Potentilla fragarioides	127.12	41.9529
Potentilla fragarioides	127.12	41.9529
Potentilla fragarioides	126.742	41.7956
Potentilla fragarioides	127.22	41.8026
Potentilla fragarioides	127.22	41.8026
Potentilla fragarioides	127.22	41.8026
Potentilla fragarioides	127.221	41.8041
Potentilla fragarioides	125.568	42.2232
Potentilla fragarioides	125.568	42.2232
Potentilla fragarioides	125.569	42.2239
Potentilla fragarioides	125.57	42.2246
Potentilla fragarioides	125.768	42.2242
Potentilla fragarioides	125.768	42.2242
Potentilla fragarioides	125.768	42.2242
Potentilla fragarioides	125.768	42.2248
Potentilla fragarioides	125.768	42.2248
Potentilla fragarioides	126.054	42.1484
Potentilla fragarioides	126.145	42.1442
Potentilla fragarioides	126.145	42.1451
Potentilla fragarioides	126.248	42.1446
Potentilla fragarioides	125.659	42.0757
Potentilla fragarioides	125.659	42.0757
Potentilla fragarioides	125.659	42.0757
Potentilla fragarioides	125.659	42.0757
Potentilla fragarioides	125.928	42.001
Potentilla fragarioides	125.929	42.0014
Potentilla fragarioides	125.929	42.0013
Potentilla fragarioides	126.06	41.9282
Potentilla fragarioides	126.06	41.929
Potentilla fragarioides	125.361	41.854
Potentilla fragarioides	125.649	41.7926
Potentilla fragarioides	125.649	41.7926
Potentilla fragarioides	125.65	41.792
Potentilla fragarioides	125.65	41.792
Potentilla fragarioides	125.65	41.792
Potentilla fragarioides	125.651	41.7922
Potentilla fragarioides	125.651	41.7922
Potentilla fragarioides	126.258	41.7184
Potentilla fragarioides	126.261	41.7202
Potentilla fragarioides	125.645	41.6464
Potentilla fragarioides	125.644	41.6466
Potentilla fragarioides	125.644	41.6466
Potentilla fragarioides	125.644	41.6466
Potentilla fragarioides	125.643	41.647
Potentilla fragarioides	125.643	41.647
Potentilla fragarioides	125.643	41.647
Potentilla fragarioides	129.833	41.644
Potentilla fragarioides	126.072	41.6403
Potentilla fragarioides	126.075	41.5678
Potentilla fragarioides	126.075	41.5681
Potentilla fragarioides	125.636	41.5049
Potentilla fragarioides	125.636	41.5049
Potentilla fragarioides	125.539	41.4381
Potentilla fragarioides	125.539	41.4376
Potentilla fragarioides	125.539	41.4376
Potentilla fragarioides	126.177	41.4266
Potentilla fragarioides	125.948	44.0879
Potentilla fragarioides	125.948	44.0879
Potentilla fragarioides	125.947	44.088
Potentilla fragarioides	125.947	44.088
Potentilla fragarioides	125.947	44.088
Potentilla fragarioides	125.639	43.8789
Potentilla fragarioides	126.468	43.8899
Potentilla fragarioides	126.467	43.8893
Potentilla fragarioides	126.657	43.8894
Potentilla fragarioides	126.661	43.8893
Potentilla fragarioides	126.661	43.8893
Potentilla fragarioides	126.661	43.8887
Potentilla fragarioides	125.139	43.6013
Potentilla fragarioides	125.139	43.6013
Potentilla fragarioides	125.139	43.6023
Potentilla fragarioides	126.601	43.5385
Potentilla fragarioides	125.415	43.3106
Potentilla fragarioides	125.417	43.3104
Potentilla fragarioides	125.417	43.3111
Potentilla fragarioides	128.274	42.8362
Potentilla fragarioides	128.176	42.7582
Potentilla fragarioides	128.177	42.8362
Potentilla fragarioides	128.177	42.8362
Potentilla fragarioides	128.177	42.8362
Potentilla fragarioides	128.177	42.8362
Potentilla fragarioides	128.759	42.76
Potentilla fragarioides	128.358	43.406
Potentilla fragarioides	128.359	43.406
Potentilla fragarioides	128.359	43.406
Potentilla fragarioides	128.359	43.406
Potentilla fragarioides	128.359	43.406
Potentilla fragarioides	128.262	43.262
Potentilla fragarioides	128.262	43.262
Potentilla fragarioides	128.358	43.3366
Potentilla fragarioides	128.357	43.3399
Potentilla fragarioides	128.357	43.3399
Potentilla fragarioides	128.556	43.263
Potentilla fragarioides	128.553	43.262
Potentilla fragarioides	128.553	43.262
Potentilla fragarioides	127.959	43.1826
Potentilla fragarioides	127.959	43.1826
Potentilla fragarioides	127.584	43.1104
Potentilla fragarioides	127.875	42.8991
Potentilla fragarioides	128.071	42.9039
Potentilla fragarioides	127.872	42.8261
Potentilla fragarioides	129.519	43.9116
Potentilla fragarioides	130.247	43.8345
Potentilla fragarioides	130.247	43.8345
Potentilla fragarioides	130.247	43.8345
Potentilla fragarioides	130.245	43.8348
Potentilla fragarioides	130.245	43.8348
Potentilla fragarioides	129.553	43.767
Potentilla fragarioides	129.553	43.767
Potentilla fragarioides	129.841	43.7663
Potentilla fragarioides	129.841	43.7663
Potentilla fragarioides	129.841	48.7658
Potentilla fragarioides	129.841	48.7658
Potentilla fragarioides	129.841	48.7658
Potentilla fragarioides	129.648	43.6911
Potentilla fragarioides	129.648	43.6911
Potentilla fragarioides	129.744	43.6904
Potentilla fragarioides	129.744	43.6904
Potentilla fragarioides	129.744	43.6904
Potentilla fragarioides	129.745	43.6906
Potentilla fragarioides	129.745	43.6906
Potentilla fragarioides	129.444	43.6217
Potentilla fragarioides	129.444	43.6217
Potentilla fragarioides	129.445	43.6224
Potentilla fragarioides	129.445	43.6224
Potentilla fragarioides	129.547	43.62
Potentilla fragarioides	129.547	43.62
Potentilla fragarioides	129.547	43.6208
Potentilla fragarioides	129.547	43.6208
Potentilla fragarioides	130.341	43.62
Potentilla fragarioides	129.644	43.5528
Potentilla fragarioides	129.644	43.5536
Potentilla fragarioides	129.644	43.5536
Potentilla fragarioides	129.848	43.5487
Potentilla fragarioides	129.847	43.5492
Potentilla fragarioides	129.847	43.5492
Potentilla fragarioides	129.346	43.4841
Potentilla fragarioides	129.747	43.4758
Potentilla fragarioides	129.746	43.4762
Potentilla fragarioides	129.746	43.4762
Potentilla fragarioides	129.746	43.4762
Potentilla fragarioides	129.937	43.4735
Potentilla fragarioides	129.937	43.4735
Potentilla fragarioides	129.938	43.4744
Potentilla fragarioides	129.645	43.4074
Potentilla fragarioides	129.743	43.4021
Potentilla fragarioides	129.743	43.4021
Potentilla fragarioides	130.042	43.403
Potentilla fragarioides	129.444	43.3203
Potentilla fragarioides	129.443	43.3214
Potentilla fragarioides	129.545	43.3316
Potentilla fragarioides	129.545	43.3316
Potentilla fragarioides	129.64	43.3321
Potentilla fragarioides	129.843	43.3315
Potentilla fragarioides	129.843	43.3315
Potentilla fragarioides	129.936	43.3316
Potentilla fragarioides	130.43	43.3267
Potentilla fragarioides	130.43	43.327
Potentilla fragarioides	130.728	43.3238
Potentilla fragarioides	130.728	43.3238
Potentilla fragarioides	129.64	43.2636
Potentilla fragarioides	129.936	43.2595
Potentilla fragarioides	129.935	43.2586
Potentilla fragarioides	129.934	43.2584
Potentilla fragarioides	129.539	43.1921
Potentilla fragarioides	129.539	43.1921
Potentilla fragarioides	129.54	43.1914
Potentilla fragarioides	129.54	43.1911
Potentilla fragarioides	129.743	43.1904
Potentilla fragarioides	129.741	43.1903
Potentilla fragarioides	129.743	43.2629
Potentilla fragarioides	129.743	43.2629
Polemonium coeruleum	128.263	43.1169
Polemonium coeruleum	129.845	43.5495
Polemonium coeruleum	130.125	43.4645
Polemonium coeruleum	130.125	43.4645
Polemonium coeruleum	130.535	43.3957
Viola collina	128.849	43.2626
Viola collina	128.85	43.2629
Viola collina	128.844	43.1921
Viola collina	128.263	43.1169
Viola collina	128.263	43.1169
Viola collina	128.949	43.049
Viola collina	128.95	43.0493
Viola collina	128.561	42.9038
Viola collina	128.561	42.9038
Viola collina	128.561	42.9038
Viola collina	128.749	42.903
Viola collina	128.751	42.9034
Viola collina	128.37	42.6128
Viola collina	128.37	42.6128
Viola collina	128.369	42.6134
Viola collina	128.369	42.6134
Viola collina	126.252	41.9356
Viola collina	126.351	41.8664
Viola collina	126.351	41.8664
Viola collina	126.351	41.8664
Viola collina	126.351	41.8664
Viola collina	126.35	41.7946
Viola collina	126.352	41.7953
Viola collina	126.352	41.7953
Viola collina	126.37	41.7231
Viola collina	126.563	41.5819
Viola collina	127.593	42.5419
Viola collina	127.498527	42.0982
Viola collina	127.593	42.1018
Viola collina	127.994	41.9596
Viola collina	127.994	41.9596
Viola collina	126.739	41.9415
Viola collina	126.739	41.9415
Viola collina	126.739	41.9415
Viola collina	126.831	41.9491
Viola collina	126.831	41.9491
Viola collina	126.831	41.9498
Viola collina	127.018	41.9517
Viola collina	127.12	41.9539
Viola collina	127.121	41.8127
Viola collina	127.122	41.8112
Viola collina	127.122	41.8106
Viola collina	127.22	41.8026
Viola collina	127.126	41.7358
Viola collina	127.227	41.7393
Viola collina	125.568	42.2232
Viola collina	125.568	42.2232
Viola collina	125.569	42.2239
Viola collina	125.569	42.2239
Viola collina	126.055	42.1487
Viola collina	126.055	42.1487
Viola collina	126.052	42.1473
Viola collina	126.145	42.1451
Viola collina	126.248	42.1446
Viola collina	126.249	42.1452
Viola collina	125.659	42.0757
Viola collina	125.851	42.0744
Viola collina	125.851	42.0744
Viola collina	126.06	41.9276
Viola collina	126.06	41.9276
Viola collina	126.06	41.929
Viola collina	126.06	41.929
Viola collina	125.361	41.854
Viola collina	126.161	41.8614
Viola collina	126.161	41.8614
Viola collina	126.162	41.8599
Viola collina	126.162	41.8599
Viola collina	125.649	41.7926
Viola collina	125.649	41.7926
Viola collina	125.65	41.792
Viola collina	125.65	41.792
Viola collina	125.651	41.7922
Viola collina	126.258	41.7184
Viola collina	126.261	41.7202
Viola collina	126.261	41.7202
Viola collina	126.263	41.7204
Viola collina	126.263	41.7204
Viola collina	126.263	41.7204
Viola collina	126.072	41.6403
Viola collina	126.36	41.6509
Viola collina	125.545	41.5793
Viola collina	125.545	41.5793
Viola collina	125.545	41.5793
Viola collina	125.547	41.5785
Viola collina	126.075	41.5681
Viola collina	126.075	41.5681
Viola collina	125.539	41.4381
Viola collina	126.177	41.4266
Viola collina	125.947	44.088
Viola collina	126.657	43.8894
Viola collina	126.657	43.8894
Viola collina	126.661	43.8893
Viola collina	126.661	43.8893
Viola collina	125.139	43.6013
Viola collina	125.139	43.6018
Viola collina	125.415	43.3106
Viola collina	125.417	43.3111
Viola collina	128.274	42.8362
Viola collina	128.175	42.7579
Viola collina	128.759	42.76
Viola collina	127.872	43.4744
Viola collina	128.359	43.406
Viola collina	128.359	43.406
Viola collina	128.359	43.406
Viola collina	128.359	43.406
Viola collina	128.359	43.406
Viola collina	128.359	43.406
Viola collina	128.065	43.8246
Viola collina	128.357	43.3399
Viola collina	128.072	43.2589
Viola collina	128.072	43.2589
Viola collina	128.555	43.2631
Viola collina	127.973	42.8968
Viola collina	129.519	43.9116
Viola collina	129.519	43.9116
Viola collina	129.84	43.766
Viola collina	129.443	43.6215
Viola collina	129.547	43.6208
Viola collina	129.547	43.6208
Viola collina	129.547	43.6219
Viola collina	129.547	43.6219
Viola collina	130.341	43.6196
Viola collina	130.341	43.6196
Viola collina	130.341	43.62
Viola collina	129.644	43.5536
Viola collina	129.644	43.5536
Viola collina	129.847	43.5492
Viola collina	129.847	43.5492
Viola collina	129.644	43.4822
Viola collina	129.644	43.4803
Viola collina	129.746	43.4762
Viola collina	129.746	43.4762
Viola collina	129.746	43.4762
Viola collina	129.746	43.4762
Viola collina	129.645	43.4069
Viola collina	129.743	43.4021
Viola collina	129.743	43.4038
[truncated: 1,161 more rows]
