# Supplementary material for: Habitat suitability assessment of wild medicinal plant resources in the Changbai Mountain ecosystem of China Using MaxEnt and AHP
Source: Front Plant Sci. 2026 Apr 1;17:1776217. doi: 10.3389/fpls.2026.1776217 (PMC13079384; doi:10.3389/fpls.2026.1776217)
Supplement: Supplementary file 3 [file Table3.xlsx]

## Sheet: Sheet1
Supplementary material Class III
spiecis	LON	LAT
Pilea pumila	128.849	43.2626
Pilea pumila	128.562	42.9063
Pilea pumila	128.258	42.7612
Pilea pumila	125.973	42.6128
Pilea pumila	128.472	42.615
Pilea pumila	127.595	42.6048
Pilea pumila	127.115	42.535
Pilea pumila	126.831	41.9491
Pilea pumila	127.126	41.7347
Pilea pumila	128.759	42.76
Pilea pumila	128.759	42.76
Pilea pumila	128.486	42.7581
Pilea pumila	127.872	43.4744
Pilea pumila	127.677	43.1857
Pilea pumila	127.882	43.1886
Pilea pumila	127.584	43.1104
Pilea pumila	127.584	43.1104
Pilea pumila	127.584	43.1104
Pilea pumila	127.584	43.1104
Pilea pumila	127.584	43.1104
Pilea pumila	127.584	43.1108
Pilea pumila	127.584	43.1108
Pilea pumila	127.584	43.1108
Pilea pumila	127.584	43.1108
Pilea pumila	127.872	43.043
Pilea pumila	127.973	42.9689
Pilea pumila	129.553	43.767
Pilea pumila	129.547	43.6219
Pilea pumila	127.677	43.1857
Huperzia serrata	127.898	41.8974
Galium bungei	128.949	43.049
Hypericum ascyron	127.126	41.7347
Hypericum ascyron	125.637	41.505
Hypericum ascyron	125.539	41.437
Hypericum ascyron	127.872	42.968
Aconitum kirinense	128.749	42.903
Aconitum kirinense	126.36	41.6512
Aconitum kirinense	128.176	42.8366
Aconitum kirinense	128.176	42.8366
Aconitum kirinense	128.175	42.7587
Aconitum kirinense	128.175	42.7587
Aconitum kirinense	129.745	43.4767
Lycopus lucidus	126.274	41.3631
Lycopus lucidus	126.274	41.3631
Lycopus lucidus	130.727	43.3225
Hypericum attenuatum	126.831	41.9491
Hypericum attenuatum	125.139	43.6013
Senecio cannabifolius	127.503	41.7433
Actaea asiatica	126.254	41.9363
Actaea asiatica	125.658	42.0739
Actaea asiatica	125.851	42.0759
Actaea asiatica	130.431	43.3274
Peucedanum terebinthaceum	129.747	43.4758
Adenocaulon himalaicum	128.262	42.903
Adenocaulon himalaicum	126.544	41.7969
Adenocaulon himalaicum	127.783	42.754
Adenocaulon himalaicum	127.595	42.6048
Adenocaulon himalaicum	127.593	42.5419
Adenocaulon himalaicum	127.785	42.4665
Adenocaulon himalaicum	127.986	42.389
Adenocaulon himalaicum	127.502202	43.1741
Adenocaulon himalaicum	127.499016	43.499
Adenocaulon himalaicum	127.499016	43.499
Adenocaulon himalaicum	127.498527	42.0982
Adenocaulon himalaicum	127.499052	42.0973
Adenocaulon himalaicum	127.51	41.9643
Adenocaulon himalaicum	127.51	41.9643
Adenocaulon himalaicum	126.739	41.9415
Adenocaulon himalaicum	126.739	41.9415
Adenocaulon himalaicum	126.738	41.9416
Adenocaulon himalaicum	126.831	41.9491
Adenocaulon himalaicum	127.121	41.8127
Adenocaulon himalaicum	127.122	41.8112
Adenocaulon himalaicum	127.122	41.8106
Adenocaulon himalaicum	127.126	41.7358
Adenocaulon himalaicum	127.126	41.7358
Adenocaulon himalaicum	127.127	41.7369
Adenocaulon himalaicum	126.052	42.1473
Adenocaulon himalaicum	125.658	42.0739
Adenocaulon himalaicum	126.258	41.7184
Adenocaulon himalaicum	126.258	41.7184
Adenocaulon himalaicum	126.258	41.7184
Adenocaulon himalaicum	128.258	42.7582
Adenocaulon himalaicum	128.759	42.76
Adenocaulon himalaicum	128.759	42.76
Adenocaulon himalaicum	128.486	42.7581
Adenocaulon himalaicum	128.486	42.7581
Adenocaulon himalaicum	127.584	43.1104
Adenocaulon himalaicum	129.346	43.4841
Adenocaulon himalaicum	129.842	43.3311
Anemone umbrosa	127.678	43.0404
Anemone umbrosa	127.678	43.0404
Anemone umbrosa	127.678	43.0404
Anemone umbrosa	129.741	43.7646
Anemone umbrosa	129.938	43.4744
Anemone umbrosa	129.938	43.4744
Anemone umbrosa	130.24	43.4725
Anemone umbrosa	129.84	43.4014
Anemone umbrosa	129.839	43.4021
Anemone umbrosa	129.838	43.4026
Anemone umbrosa	130.242	43.4082
Anemone umbrosa	129.842	43.3311
Anemone umbrosa	130.401	43.538
Anemone umbrosa	129.843	43.2619
Aconitum volubile	127.701	41.674
Viola variegata	127.591	42.3886
Viola variegata	127.593	42.1018
Viola variegata	127.703	41.6739
Viola variegata	125.545	41.5793
Viola variegata	125.545	41.5793
Viola variegata	129.841	43.7663
Viola variegata	130.338	43.6201
Viola variegata	130.338	43.6201
Viola variegata	130.338	43.6201
Viola variegata	129.747	43.4758
Viola variegata	129.747	43.4758
Anthriscus sylvestris	127.499016	43.499
Paeonia obovata	127.959	43.1826
Carpesium cernuum	125.948	44.0879
Carpesium cernuum	125.947	44.088
Carpesium cernuum	126.657	43.8894
Carpesium cernuum	126.661	43.8893
Jacobaea cannabifolia	128.059	43.4847
Osmorhiza aristata	126.544	41.7969
Osmorhiza aristata	126.544	41.7969
Osmorhiza aristata	126.545	41.7978
Osmorhiza aristata	126.545	41.7978
Osmorhiza aristata	127.498527	42.0982
Osmorhiza aristata	127.02	41.9622
Osmorhiza aristata	127.424	41.8141
Osmorhiza aristata	126.06	41.929
Osmorhiza aristata	127.972	42.897
Osmorhiza aristata	127.972	42.897
Syneilesis aconitifolia	125.569	42.2239
Syneilesis aconitifolia	125.539	41.437
Syneilesis aconitifolia	125.639	43.8789
Syneilesis aconitifolia	125.417	43.3104
Syneilesis aconitifolia	129.644	43.5536
Anemone reflexa	126.352	41.7953
Liparis campylostalix	128.843	42.9736
Liparis campylostalix	129.833	41.644
Liparis campylostalix	125.638	43.8778
Liparis campylostalix	126.657	43.8894
Liparis campylostalix	125.415	43.3106
Liparis campylostalix	129.644	43.5528
Liparis campylostalix	130.728	43.3238
Lysimachia clethroides	126.351	41.8656
Cimicifuga simplex	128.263	43.0476
Cimicifuga simplex	128.26	42.76
Cimicifuga simplex	128.263	42.7581
Cimicifuga simplex	126.351	41.8656
Cimicifuga simplex	127.399	42.4609
Cimicifuga simplex	127.881	42.3945
Cimicifuga simplex	127.583	42.3235
Cimicifuga simplex	127.502202	43.1741
Cimicifuga simplex	127.499016	43.499
Cimicifuga simplex	127.697	42.0292
Cimicifuga simplex	127.697	42.0292
Cimicifuga simplex	127.697	42.031
Cimicifuga simplex	127.511	41.9639
Cimicifuga simplex	126.738	41.9416
Cimicifuga simplex	126.047	42.0799
Cimicifuga simplex	126.274	41.3631
Cimicifuga simplex	128.258	42.7612
Cimicifuga simplex	128.274	43.9512
Cimicifuga simplex	128.258	42.7582
Cimicifuga simplex	128.26	42.7579
Cimicifuga simplex	128.263	42.7612
Cimicifuga simplex	128.651	43.2562
Cimicifuga simplex	127.882	43.1886
Cimicifuga simplex	127.875	43.1811
Cimicifuga simplex	127.972	42.897
Cimicifuga heracleifolia	128.95	43.0493
Cimicifuga heracleifolia	128.176	42.7582
Cimicifuga heracleifolia	128.177	42.7587
Cimicifuga heracleifolia	128.176	42.7582
Cimicifuga heracleifolia	128.176	42.8366
Cimicifuga heracleifolia	128.651	43.2554
Cimicifuga heracleifolia	129.851	43.9118
Cimicifuga heracleifolia	129.547	43.62
Cimicifuga heracleifolia	129.645	43.4074
Cimicifuga heracleifolia	129.645	43.4069
Cimicifuga heracleifolia	130.042	43.403
Cimicifuga heracleifolia	129.447	43.1936
Clintonia udensis	127.892	41.9713
Clintonia udensis	127.892	41.9713
Clintonia udensis	127.891	41.9704
Clintonia udensis	127.891	41.9704
Clintonia udensis	127.899	41.8971
Clintonia udensis	127.899	41.8971
Clintonia udensis	127.898	41.8974
Clintonia udensis	127.898	41.8974
Clintonia udensis	127.898	41.8974
Clintonia udensis	127.897	41.897
Clintonia udensis	127.897	41.897
Galium verum	129.645	43.4069
Galium verum	129.64	43.3321
Circaea cordata	128.165	43.0409
Circaea cordata	126.562	41.582
Circaea cordata	127.591	42.3877
Circaea cordata	126.052	42.1473
Circaea cordata	125.658	42.0739
Circaea cordata	125.547	41.5785
Circaea cordata	128.177	42.7587
Circaea cordata	127.872	43.4744
Circaea cordata	129.938	43.4744
Asparagus cochinchinensis	128.263	43.0476
Asparagus cochinchinensis	125.972	42.6121
Pedicularis resupinata	127.994	41.9596
Actaea asiatica	127.799	42.0373
Senecio nemorensis	127.899	41.8971
Epimedium koreanum	126.351	41.8656
Epimedium koreanum	126.352	41.8655
Epimedium koreanum	126.351	41.7948
Epimedium koreanum	126.37	41.7231
Epimedium koreanum	126.37	41.7231
Epimedium koreanum	127.214080	42.1711
Epimedium koreanum	126.83	41.9502
Epimedium koreanum	126.831	41.9498
Epimedium koreanum	126.831	41.9498
Epimedium koreanum	127.018	41.9517
Epimedium koreanum	127.02	41.9622
Epimedium koreanum	127.02	41.9622
Epimedium koreanum	126.831	41.8765
Epimedium koreanum	126.831	41.8765
Epimedium koreanum	126.833	41.8766
Epimedium koreanum	126.833	41.8766
Epimedium koreanum	126.833	41.8766
Epimedium koreanum	127.018	41.8781
Epimedium koreanum	127.018	41.8781
Epimedium koreanum	126.742	41.7956
Epimedium koreanum	126.742	41.7956
Epimedium koreanum	126.741	41.7966
Epimedium koreanum	126.741	41.7966
Epimedium koreanum	126.741	41.7966
Epimedium koreanum	125.545	41.5793
Epimedium koreanum	125.539	41.4381
Epimedium koreanum	125.539	41.4381
Epimedium koreanum	125.539	41.4381
Epimedium koreanum	125.539	41.4376
Epimedium koreanum	125.539	41.4376
Epimedium koreanum	125.539	41.437
Epimedium koreanum	126.161	44.1647
Clematis koreana	127.891	41.9704
Clematis koreana	127.891	41.9704
Clematis koreana	127.89	41.9701
Rubia chinensis	126.351	41.8664
Rubia chinensis	126.352	41.7953
Rubia chinensis	127.399	42.4609
Rubia chinensis	127.506	41.9591
Rubia chinensis	126.052	42.1473
Rubia chinensis	125.928	42.001
Rubia chinensis	126.153	41.0775
Rubia chinensis	126.151	42.0784
Rubia chinensis	128.486	42.7581
Rubia chinensis	129.937	43.331
Rubia chinensis	130.335	43.3264
Pyrola renifolia	129.847	43.5492
Viola tenuicornis	127.403	44.0885
Viola tenuicornis	125.948	44.0879
Viola tenuicornis	129.545	43.3316
Maianthemum bifolium	128.263	43.1169
Maianthemum bifolium	128.264	43.1173
Maianthemum bifolium	128.175	42.7579
Maianthemum bifolium	128.175	42.7579
Maianthemum bifolium	126.254	41.9363
Maianthemum bifolium	126.546	41.7977
Maianthemum bifolium	127.783	42.754
Maianthemum bifolium	127.11	42.5354
Maianthemum bifolium	127.114	42.5335
Maianthemum bifolium	127.383	42.5345
Maianthemum bifolium	127.21	42.4664
Maianthemum bifolium	127.21	42.4664
Maianthemum bifolium	127.785	42.4665
Maianthemum bifolium	127.875	42.4666
Maianthemum bifolium	127.593	42.387
Maianthemum bifolium	127.593	42.387
Maianthemum bifolium	127.593	42.387
Maianthemum bifolium	127.591	42.3877
Maianthemum bifolium	127.402922	42.172
Maianthemum bifolium	127.502897	42.1735
Maianthemum bifolium	127.502202	43.1741
Maianthemum bifolium	127.593	42.101
Maianthemum bifolium	127.593	42.101
Maianthemum bifolium	127.593	42.1018
Maianthemum bifolium	127.593	42.1018
Maianthemum bifolium	127.593	42.1018
Maianthemum bifolium	127.594	42.1026
Maianthemum bifolium	127.594	42.1026
Maianthemum bifolium	127.696	42.1054
Maianthemum bifolium	127.697	42.0303
Maianthemum bifolium	127.697	42.031
Maianthemum bifolium	127.697	42.031
Maianthemum bifolium	127.511	41.9639
Maianthemum bifolium	127.892	41.9713
Maianthemum bifolium	127.891	41.9704
Maianthemum bifolium	127.891	41.9704
Maianthemum bifolium	127.994	41.9596
Maianthemum bifolium	127.994	41.9602
Maianthemum bifolium	127.899	41.8971
Maianthemum bifolium	127.898	41.8974
Maianthemum bifolium	127.898	41.8974
Maianthemum bifolium	127.897	41.897
Maianthemum bifolium	127.981	41.8865
Maianthemum bifolium	127.612	41.8093
Maianthemum bifolium	127.61	41.8105
Maianthemum bifolium	127.411	42.0262
Maianthemum bifolium	126.741	41.9411
Maianthemum bifolium	126.831	41.8765
Maianthemum bifolium	126.437	42.2264
Maianthemum bifolium	126.437	42.2271
Maianthemum bifolium	126.436	42.2267
Maianthemum bifolium	126.249	42.1452
Maianthemum bifolium	126.344	42.0783
Maianthemum bifolium	126.344	42.0783
Maianthemum bifolium	126.075	41.5681
Maianthemum bifolium	126.274	41.3631
Maianthemum bifolium	126.276	41.3629
Maianthemum bifolium	126.151	42.0784
Maianthemum bifolium	128.273	42.8366
Maianthemum bifolium	128.176	42.7582
Maianthemum bifolium	128.274	43.9512
Maianthemum bifolium	128.273	43.7836
Maianthemum bifolium	128.258	42.7582
Maianthemum bifolium	128.26	42.7579
Maianthemum bifolium	128.263	42.7612
Maianthemum bifolium	128.263	42.7612
Maianthemum bifolium	128.759	42.76
Maianthemum bifolium	128.759	42.76
Maianthemum bifolium	128.486	42.7581
Maianthemum bifolium	128.486	42.7581
Maianthemum bifolium	127.872	43.4744
Maianthemum bifolium	127.872	43.4744
Maianthemum bifolium	127.872	43.4744
Maianthemum bifolium	128.358	43.3366
Maianthemum bifolium	128.358	43.3366
Maianthemum bifolium	128.356	43.3372
Maianthemum bifolium	128.556	43.263
Maianthemum bifolium	128.651	43.2562
Maianthemum bifolium	127.882	43.1886
Maianthemum bifolium	128.258	43.1864
Maianthemum bifolium	128.258	43.1864
Maianthemum bifolium	128.257	43.1876
Maianthemum bifolium	128.257	43.1876
Maianthemum bifolium	127.588	43.1104
Maianthemum bifolium	127.678	43.0399
Maianthemum bifolium	127.678	43.0399
Maianthemum bifolium	127.678	43.0404
Maianthemum bifolium	127.678	43.0404
Maianthemum bifolium	127.678	43.0404
Maianthemum bifolium	127.875	42.8991
Maianthemum bifolium	127.973	42.8968
Maianthemum bifolium	130.246	43.8348
Maianthemum bifolium	130.246	43.8348
Maianthemum bifolium	130.246	43.8348
Maianthemum bifolium	130.245	43.8348
Maianthemum bifolium	129.347	43.7654
Maianthemum bifolium	129.72	43.7667
Maianthemum bifolium	129.72	43.7667
Maianthemum bifolium	129.72	43.7667
Maianthemum bifolium	129.553	43.767
Maianthemum bifolium	129.553	43.767
Maianthemum bifolium	129.552	43.7673
Maianthemum bifolium	129.741	43.7646
Maianthemum bifolium	129.742	43.7645
Maianthemum bifolium	129.742	43.7645
Maianthemum bifolium	129.743	43.7648
Maianthemum bifolium	129.743	43.7648
Maianthemum bifolium	129.743	43.7648
Maianthemum bifolium	129.035	43.694
Maianthemum bifolium	129.846	43.727
Maianthemum bifolium	129.846	43.6934
Maianthemum bifolium	129.846	43.6934
Maianthemum bifolium	129.846	43.6934
Maianthemum bifolium	129.847	43.6931
Maianthemum bifolium	129.847	43.6931
Maianthemum bifolium	129.847	43.6931
Maianthemum bifolium	129.443	43.6215
Maianthemum bifolium	129.443	43.6215
Maianthemum bifolium	129.443	43.6215
Maianthemum bifolium	129.445	43.6224
Maianthemum bifolium	129.547	43.62
Maianthemum bifolium	129.547	43.6219
Maianthemum bifolium	129.547	43.6219
Maianthemum bifolium	129.547	43.6219
Maianthemum bifolium	129.848	43.5487
Maianthemum bifolium	129.848	43.5487
Maianthemum bifolium	129.848	43.5487
Maianthemum bifolium	129.346	43.4841
Maianthemum bifolium	129.346	43.4836
Maianthemum bifolium	129.346	43.4836
Maianthemum bifolium	129.346	43.4828
Maianthemum bifolium	129.346	43.4828
Maianthemum bifolium	129.346	43.4828
Maianthemum bifolium	130.125	43.4672
Maianthemum bifolium	130.125	43.4722
Maianthemum bifolium	130.125	43.4645
Maianthemum bifolium	130.242	43.4718
Maianthemum bifolium	130.242	43.4718
Maianthemum bifolium	130.242	43.4718
Maianthemum bifolium	129.84	43.4014
Maianthemum bifolium	129.84	43.4014
Maianthemum bifolium	129.839	43.4021
Maianthemum bifolium	129.839	43.4021
Maianthemum bifolium	129.839	43.4021
Maianthemum bifolium	129.838	43.4026
Maianthemum bifolium	129.838	43.4026
Maianthemum bifolium	129.838	43.4026
Maianthemum bifolium	130.241	43.4011
Maianthemum bifolium	130.24	43.4173
Maianthemum bifolium	130.24	43.4173
Maianthemum bifolium	130.24	43.4173
Maianthemum bifolium	130.535	43.3957
Maianthemum bifolium	130.533	43.398
Maianthemum bifolium	130.533	43.398
Maianthemum bifolium	130.533	43.398
Maianthemum bifolium	130.629	43.4323
Maianthemum bifolium	130.629	43.4323
Maianthemum bifolium	130.629	43.4323
Maianthemum bifolium	129.836	43.3323
Maianthemum bifolium	129.836	43.3323
Maianthemum bifolium	129.936	43.3316
Maianthemum bifolium	129.937	43.331
Maianthemum bifolium	130.401	43.538
Maianthemum bifolium	130.401	43.538
Maianthemum bifolium	130.401	43.538
Maianthemum bifolium	130.336	43.3274
Maianthemum bifolium	130.336	43.3274
Maianthemum bifolium	130.334	43.3282
Maianthemum bifolium	130.334	43.3282
Maianthemum bifolium	130.43	43.3267
Maianthemum bifolium	130.431	43.3274
Maianthemum bifolium	130.533	43.3263
Maianthemum bifolium	129.351	43.2658
Maianthemum bifolium	129.349	43.2652
Maianthemum bifolium	129.349	43.2652
Maianthemum bifolium	129.349	43.2652
Maianthemum bifolium	129.349	43.2652
Maianthemum bifolium	129.445	43.2636
Maianthemum bifolium	129.445	43.2636
Maianthemum bifolium	129.444	43.2612
Maianthemum bifolium	129.444	43.2612
Maianthemum bifolium	129.443	43.2609
Maianthemum bifolium	129.443	43.2609
Maianthemum bifolium	129.639	43.264
Maianthemum bifolium	129.841	43.2619
Maianthemum bifolium	130.151	43.2553
Maianthemum bifolium	130.134	43.2574
Maianthemum bifolium	130.621	43.2542
Maianthemum bifolium	130.621	43.2542
Maianthemum bifolium	130.624	43.2558
Maianthemum bifolium	130.624	43.2558
Maianthemum bifolium	129.941	43.1885
Maianthemum bifolium	129.941	43.1885
Maianthemum bifolium	129.941	43.1885
Maianthemum bifolium	129.94	43.1883
Maianthemum bifolium	129.94	43.1883
Maianthemum bifolium	129.94	43.1883
Maianthemum bifolium	129.939	43.1881
Maianthemum bifolium	129.939	43.1881
Maianthemum bifolium	130.036	43.1911
Maianthemum bifolium	130.037	43.1923
Aconitum tschangbaischanense	127.891	41.9704
Aconitum tschangbaischanense	127.994	41.9596
Aconitum tschangbaischanense	127.994	41.9607
Dictamnus dasycarpus	128.844	42.9736
Dictamnus dasycarpus	128.37	42.6128
Dictamnus dasycarpus	128.274	42.8362
Dictamnus dasycarpus	130.338	43.6201
Dictamnus dasycarpus	130.338	43.6201
Dictamnus dasycarpus	130.338	43.6201
Dictamnus dasycarpus	130.338	43.6201
Dictamnus dasycarpus	130.341	43.6196
Dictamnus dasycarpus	130.341	43.6196
Dictamnus dasycarpus	129.644	43.4803
Dictamnus dasycarpus	129.747	43.4758
Dictamnus dasycarpus	129.545	43.3328
Dictamnus dasycarpus	129.545	43.3328
Dictamnus dasycarpus	130.431	43.3274
Maianthemum dahuricum	127.696	42.1054
Maianthemum dahuricum	127.697	42.031
Maianthemum dahuricum	127.882	43.1886
Maianthemum dahuricum	130.535	43.3957
Maianthemum dahuricum	130.629	43.4323
Artemisia gmelinii	125.539	41.437
Artemisia gmelinii	127.403	44.0885
Artemisia gmelinii	125.947	44.088
Artemisia gmelinii	125.64	43.8458
Artemisia gmelinii	125.639	43.8789
Artemisia gmelinii	125.639	43.8789
Artemisia gmelinii	125.417	43.3104
Artemisia gmelinii	128.265	43.4061
Artemisia gmelinii	129.646	43.4066
Artemisia gmelinii	129.64	43.3321
Botrychium strictum	125.851	42.0744
Botrychium strictum	126.661	43.8893
Sanicula chinensis	128.176	42.7582
Sanicula chinensis	128.073	42.614
Sanicula chinensis	128.073	42.6128
Sanicula chinensis	126.252	41.9356
Sanicula chinensis	126.563	41.5819
Sanicula chinensis	127.783	42.754
Sanicula chinensis	127.596	42.6035
Sanicula chinensis	127.596	42.6039
Sanicula chinensis	127.114	42.5335
Sanicula chinensis	127.785	42.4665
Sanicula chinensis	127.882	42.398
Sanicula chinensis	127.499016	43.499
Sanicula chinensis	127.498527	42.0982
Sanicula chinensis	127.499052	42.0973
Sanicula chinensis	126.741	41.9411
Sanicula chinensis	126.741	41.9411
Sanicula chinensis	126.741	41.9411
Sanicula chinensis	126.739	41.9415
Sanicula chinensis	126.739	41.9415
Sanicula chinensis	126.831	41.9491
Sanicula chinensis	126.831	41.9491
Sanicula chinensis	126.831	41.9491
Sanicula chinensis	127.121	41.8127
Sanicula chinensis	127.22	41.8026
Sanicula chinensis	127.22	41.8026
Sanicula chinensis	127.126	41.7358
Sanicula chinensis	125.568	42.2232
Sanicula chinensis	125.568	42.2232
Sanicula chinensis	126.052	42.1473
Sanicula chinensis	126.052	42.1473
Sanicula chinensis	126.344	42.1537
Sanicula chinensis	125.851	42.0751
Sanicula chinensis	126.06	41.9282
Sanicula chinensis	126.06	41.9282
Sanicula chinensis	126.162	41.8608
Sanicula chinensis	126.258	41.7184
Sanicula chinensis	126.261	41.7202
Sanicula chinensis	125.833	41.6443
Sanicula chinensis	126.07	41.6405
Sanicula chinensis	125.545	41.5793
Sanicula chinensis	125.637	41.505
Sanicula chinensis	126.178	41.4263
Sanicula chinensis	126.468	43.8899
Sanicula chinensis	126.468	43.8899
Sanicula chinensis	126.661	43.8887
Sanicula chinensis	128.833	43.7836
Sanicula chinensis	128.263	42.7612
Sanicula chinensis	128.759	42.76
Sanicula chinensis	128.486	42.7581
Sanicula chinensis	127.967	43.482
Sanicula chinensis	127.967	43.482
Sanicula chinensis	127.966	43.4813
Sanicula chinensis	127.966	43.4813
Sanicula chinensis	128.257	43.1876
Sanicula chinensis	127.678	43.0399
Sanicula chinensis	127.678	43.0399
Sanicula chinensis	128.071	42.9039
Sanicula chinensis	128.072	42.9034
Sanicula chinensis	128.072	42.9034
Sanicula chinensis	129.838	43.4026
Sanicula chinensis	129.844	43.3315
Sanicula chinensis	129.844	43.3315
Sanicula chinensis	130.727	43.3225
Polygonatum acuminatifolium	126.252	41.9356
Polygonatum acuminatifolium	127.213	42.1713
Polygonatum acuminatifolium	127.219	41.8034
Polygonatum acuminatifolium	125.649	41.7926
Polygonatum acuminatifolium	126.153	41.0775
Polygonatum acuminatifolium	126.153	41.0775
Polygonatum acuminatifolium	126.153	41.0775
Polygonatum acuminatifolium	129.346	43.4836
Polygonatum acuminatifolium	129.64	43.2636
Saussurea pulchella	126.351	41.8656
Viola chaerophylloides	126.35	41.7946
Viola chaerophylloides	126.35	41.7946
Viola chaerophylloides	125.659	42.0757
Viola chaerophylloides	126.075	41.5678
Viola chaerophylloides	129.648	43.6911
Ligularia intermedia	127.98	41.8863
Cardamine leucantha	128.848	43.2619
Cardamine leucantha	128.848	43.2619
Cardamine leucantha	128.848	43.2619
Cardamine leucantha	128.847	43.1923
Cardamine leucantha	128.263	43.1169
Cardamine leucantha	128.263	43.1169
Cardamine leucantha	128.263	43.1169
Cardamine leucantha	128.263	43.1169
Cardamine leucantha	128.264	43.1173
Cardamine leucantha	128.264	43.1173
Cardamine leucantha	128.264	43.1173
Cardamine leucantha	128.165	43.0393
Cardamine leucantha	128.165	43.0393
Cardamine leucantha	128.165	43.0393
Cardamine leucantha	128.165	43.0393
Cardamine leucantha	128.165	43.0409
Cardamine leucantha	128.165	43.0409
Cardamine leucantha	128.165	43.0409
Cardamine leucantha	128.165	43.0409
Cardamine leucantha	128.751	42.9034
Cardamine leucantha	128.168	42.8238
Cardamine leucantha	128.177	42.7587
Cardamine leucantha	128.073	42.614
Cardamine leucantha	128.073	42.614
Cardamine leucantha	128.073	42.614
Cardamine leucantha	128.073	42.614
Cardamine leucantha	128.073	42.6128
Cardamine leucantha	128.073	42.6128
Cardamine leucantha	128.073	42.6128
Cardamine leucantha	128.073	42.6121
Cardamine leucantha	128.073	42.6121
Cardamine leucantha	128.073	42.6121
Cardamine leucantha	128.073	42.6121
Cardamine leucantha	128.37	42.6128
Cardamine leucantha	128.369	42.6134
Cardamine leucantha	128.369	42.6134
Cardamine leucantha	128.472	42.615
Cardamine leucantha	128.472	42.615
Cardamine leucantha	128.472	42.615
Cardamine leucantha	126.255	41.9378
Cardamine leucantha	126.255	41.9378
Cardamine leucantha	126.252	41.9356
Cardamine leucantha	126.35	41.7946
Cardamine leucantha	126.352	41.7953
Cardamine leucantha	126.544	41.7969
Cardamine leucantha	126.453	41.7226
Cardamine leucantha	126.453	41.7226
Cardamine leucantha	126.453	41.7226
Cardamine leucantha	126.453	41.7226
Cardamine leucantha	126.453	41.7235
Cardamine leucantha	126.453	41.7235
Cardamine leucantha	126.453	41.7235
Cardamine leucantha	126.457	41.6556
Cardamine leucantha	126.457	41.6556
Cardamine leucantha	126.457	41.6552
Cardamine leucantha	126.456	41.6549
Cardamine leucantha	127.783	42.7533
Cardamine leucantha	127.783	42.7533
Cardamine leucantha	127.684	42.6808
Cardamine leucantha	127.684	42.6808
Cardamine leucantha	127.684	42.6808
Cardamine leucantha	127.683	42.6791
Cardamine leucantha	127.683	42.6791
Cardamine leucantha	127.596	42.6035
Cardamine leucantha	127.596	42.6035
Cardamine leucantha	127.596	42.6039
Cardamine leucantha	127.595	42.6048
Cardamine leucantha	127.383	42.5345
Cardamine leucantha	127.383	42.5345
Cardamine leucantha	127.383	42.5345
Cardamine leucantha	127.383	42.5348
Cardamine leucantha	127.592	42.5414
Cardamine leucantha	127.592	42.5414
Cardamine leucantha	127.589	42.536
Cardamine leucantha	127.589	42.536
Cardamine leucantha	127.399	42.4599
Cardamine leucantha	127.399	42.4599
Cardamine leucantha	127.399	42.4599
Cardamine leucantha	127.399	42.4609
Cardamine leucantha	127.399	42.4609
Cardamine leucantha	127.399	42.4609
Cardamine leucantha	127.399	42.4617
Cardamine leucantha	127.399	42.4617
Cardamine leucantha	127.483	42.4582
Cardamine leucantha	127.483	42.4582
Cardamine leucantha	127.483	42.4582
Cardamine leucantha	127.483	42.4582
Cardamine leucantha	127.484	42.4582
Cardamine leucantha	127.484	42.4582
Cardamine leucantha	127.484	42.4582
Cardamine leucantha	127.484	42.458
Cardamine leucantha	127.484	42.458
Cardamine leucantha	127.484	42.458
Cardamine leucantha	127.785	42.4659
Cardamine leucantha	127.785	42.4665
Cardamine leucantha	127.785	42.4665
Cardamine leucantha	127.785	42.4665
Cardamine leucantha	127.786	42.4673
Cardamine leucantha	127.875	42.4666
Cardamine leucantha	127.875	42.4666
Cardamine leucantha	127.875	42.4666
Cardamine leucantha	127.875	42.4666
Cardamine leucantha	127.878	42.4663
Cardamine leucantha	127.878	42.4663
Cardamine leucantha	127.878	42.4663
Cardamine leucantha	127.879	42.4665
Cardamine leucantha	127.879	42.4665
Cardamine leucantha	127.879	42.4665
Cardamine leucantha	127.879	42.4665
Cardamine leucantha	127.98	42.4705
Cardamine leucantha	127.98	42.4705
Cardamine leucantha	127.98	42.4705
Cardamine leucantha	127.98	42.4705
Cardamine leucantha	127.98	42.4678
Cardamine leucantha	127.98	42.4678
Cardamine leucantha	127.979	42.4665
Cardamine leucantha	127.979	42.4665
Cardamine leucantha	127.979	42.4665
Cardamine leucantha	127.496	42.3915
Cardamine leucantha	127.497	42.3907
Cardamine leucantha	127.497	42.3907
Cardamine leucantha	127.496	42.3901
Cardamine leucantha	127.496	42.3901
Cardamine leucantha	127.496	42.3901
Cardamine leucantha	127.593	42.387
Cardamine leucantha	127.593	42.387
Cardamine leucantha	127.593	42.387
Cardamine leucantha	127.591	42.3877
Cardamine leucantha	127.591	42.3877
Cardamine leucantha	127.591	42.3877
Cardamine leucantha	127.591	42.3886
Cardamine leucantha	127.591	42.3886
Cardamine leucantha	127.884	42.4
Cardamine leucantha	127.884	42.4
Cardamine leucantha	127.884	42.4
Cardamine leucantha	127.884	42.4
Cardamine leucantha	127.882	42.398
Cardamine leucantha	127.882	42.398
Cardamine leucantha	127.882	42.398
Cardamine leucantha	127.881	42.3945
Cardamine leucantha	127.881	42.3945
Cardamine leucantha	127.881	42.3945
Cardamine leucantha	127.986	42.389
Cardamine leucantha	127.986	42.389
Cardamine leucantha	127.984	42.3896
Cardamine leucantha	127.984	42.3911
Cardamine leucantha	127.579	42.3261
Cardamine leucantha	127.579	42.3261
Cardamine leucantha	127.583	42.3235
Cardamine leucantha	127.583	42.3235
Cardamine leucantha	127.583	42.3235
Cardamine leucantha	127.583	42.3235
Cardamine leucantha	127.583	42.3226
Cardamine leucantha	127.583	42.3226
Cardamine leucantha	127.583	42.3226
Cardamine leucantha	127.504	42.2467
Cardamine leucantha	127.504	42.2467
Cardamine leucantha	127.503	42.2463
Cardamine leucantha	127.503	42.2463
Cardamine leucantha	127.503	42.2463
Cardamine leucantha	127.502	42.2456
Cardamine leucantha	127.502	42.2456
Cardamine leucantha	127.502	42.2456
Cardamine leucantha	127.79	42.2522
Cardamine leucantha	127.79	42.2522
Cardamine leucantha	127.79	42.2522
Cardamine leucantha	127.79	42.2517
Cardamine leucantha	127.79	42.2517
Cardamine leucantha	127.79	42.2517
Cardamine leucantha	127.79	42.2516
Cardamine leucantha	127.79	42.2516
Cardamine leucantha	127.79	42.2516
Cardamine leucantha	127.213	42.1719
Cardamine leucantha	127.213	42.1719
Cardamine leucantha	127.213	42.1713
Cardamine leucantha	127.213	42.1713
Cardamine leucantha	127.214080	42.1711
Cardamine leucantha	127.402922	42.172
Cardamine leucantha	127.402922	42.172
Cardamine leucantha	127.403061	42.1728
Cardamine leucantha	127.403463	42.1735
Cardamine leucantha	127.403463	42.1735
Cardamine leucantha	127.502944	42.173
Cardamine leucantha	127.502202	43.1741
Cardamine leucantha	127.499016	43.499
Cardamine leucantha	127.499016	43.499
Cardamine leucantha	127.498527	42.0982
Cardamine leucantha	127.498527	42.0982
Cardamine leucantha	127.499052	42.0973
Cardamine leucantha	127.499052	42.0973
Cardamine leucantha	127.499052	42.0973
Cardamine leucantha	127.695	42.1085
Cardamine leucantha	127.695	42.1085
Cardamine leucantha	127.697	42.0292
Cardamine leucantha	127.697	42.0292
Cardamine leucantha	127.697	42.031
Cardamine leucantha	127.506	41.9591
Cardamine leucantha	127.506	41.9591
Cardamine leucantha	127.51	41.9643
Cardamine leucantha	127.612	41.8093
Cardamine leucantha	127.612	41.8093
Cardamine leucantha	127.411	42.0248
Cardamine leucantha	127.411	42.0248
Cardamine leucantha	127.411	42.0248
Cardamine leucantha	127.411	42.0262
Cardamine leucantha	127.411	42.0262
Cardamine leucantha	127.411	42.0262
Cardamine leucantha	127.411	42.0279
Cardamine leucantha	127.411	42.0279
Cardamine leucantha	127.411	42.0279
Cardamine leucantha	126.738	41.9416
Cardamine leucantha	126.83	41.9502
Cardamine leucantha	127.016	41.8786
Cardamine leucantha	127.22	41.8026
Cardamine leucantha	127.22	41.8026
Cardamine leucantha	127.219	41.8034
Cardamine leucantha	127.219	41.8034
Cardamine leucantha	127.221	41.8041
Cardamine leucantha	127.221	41.8041
Cardamine leucantha	127.424	41.8141
Cardamine leucantha	127.223	41.7385
Cardamine leucantha	127.225	41.7387
Cardamine leucantha	127.227	41.7393
Cardamine leucantha	127.61	41.6759
Cardamine leucantha	127.61	41.6759
Cardamine leucantha	127.61	41.6759
Cardamine leucantha	127.609	41.6748
Cardamine leucantha	127.703	41.6739
Cardamine leucantha	127.703	41.6739
Cardamine leucantha	127.701	41.674
Cardamine leucantha	127.701	41.674
Cardamine leucantha	127.701	41.674
Cardamine leucantha	125.568	42.2232
Cardamine leucantha	125.568	42.2232
Cardamine leucantha	126.333	42.2282
Cardamine leucantha	126.334	42.2281
Cardamine leucantha	126.334	42.2281
Cardamine leucantha	126.335	42.2179
Cardamine leucantha	126.052	42.1473
Cardamine leucantha	126.145	42.1442
Cardamine leucantha	126.145	42.1442
Cardamine leucantha	126.145	42.1442
Cardamine leucantha	126.145	42.1451
Cardamine leucantha	126.145	42.1451
Cardamine leucantha	126.146	42.1451
Cardamine leucantha	126.146	42.1451
Cardamine leucantha	126.25	42.1463
Cardamine leucantha	126.344	42.1543
Cardamine leucantha	126.344	42.1543
Cardamine leucantha	126.344	42.1543
Cardamine leucantha	126.344	42.1537
Cardamine leucantha	126.344	42.1537
Cardamine leucantha	126.344	42.1537
Cardamine leucantha	126.344	42.1531
Cardamine leucantha	126.344	42.1531
Cardamine leucantha	126.344	42.1531
Cardamine leucantha	125.658	42.0739
Cardamine leucantha	125.658	42.0739
Cardamine leucantha	125.658	42.0739
Cardamine leucantha	125.658	42.0739
Cardamine leucantha	125.657	42.0753
Cardamine leucantha	125.657	42.0753
Cardamine leucantha	125.657	42.0753
Cardamine leucantha	126.047	42.0799
Cardamine leucantha	126.047	42.0799
Cardamine leucantha	126.049	42.0793
Cardamine leucantha	126.049	42.0786
Cardamine leucantha	126.344	42.0783
Cardamine leucantha	126.342	42.0789
Cardamine leucantha	126.342	42.0789
Cardamine leucantha	126.342	42.0789
Cardamine leucantha	125.928	42.001
Cardamine leucantha	125.929	42.0013
Cardamine leucantha	126.06	41.9276
Cardamine leucantha	126.06	41.9282
Cardamine leucantha	126.06	41.9282
Cardamine leucantha	126.06	41.929
Cardamine leucantha	126.06	41.929
Cardamine leucantha	125.361	41.854
Cardamine leucantha	125.361	41.854
Cardamine leucantha	125.361	41.854
Cardamine leucantha	125.36	41.8707
Cardamine leucantha	125.649	41.7926
Cardamine leucantha	126.258	41.7184
Cardamine leucantha	126.261	41.7202
Cardamine leucantha	129.833	41.644
Cardamine leucantha	126.072	41.6403
Cardamine leucantha	126.072	41.6403
Cardamine leucantha	126.071	41.6408
Cardamine leucantha	126.071	41.6408
Cardamine leucantha	126.071	41.6408
Cardamine leucantha	126.071	41.6408
Cardamine leucantha	126.07	41.6405
Cardamine leucantha	126.36	41.6512
Cardamine leucantha	126.36	41.6509
Cardamine leucantha	126.178	41.4263
Cardamine leucantha	126.178	41.4263
Cardamine leucantha	126.178	41.4263
Cardamine leucantha	126.177	41.4266
Cardamine leucantha	126.177	41.4266
Cardamine leucantha	126.176	41.4262
Cardamine leucantha	126.274	41.3631
Cardamine leucantha	126.274	41.3631
Cardamine leucantha	126.274	41.3631
Cardamine leucantha	126.274	41.3621
Cardamine leucantha	126.153	41.0775
Cardamine leucantha	126.153	41.0775
Cardamine leucantha	126.151	42.0784
Cardamine leucantha	126.151	42.0784
Cardamine leucantha	126.161	44.1642
Cardamine leucantha	126.161	44.1642
Cardamine leucantha	126.161	44.1642
Cardamine leucantha	126.16	44.1636
Cardamine leucantha	126.16	44.1636
Cardamine leucantha	126.601	43.5385
Cardamine leucantha	128.833	43.7836
Cardamine leucantha	128.833	43.7836
Cardamine leucantha	128.258	42.7612
Cardamine leucantha	128.26	42.76
Cardamine leucantha	128.26	42.76
Cardamine leucantha	128.258	42.7582
Cardamine leucantha	128.258	42.7582
Cardamine leucantha	128.258	42.7582
Cardamine leucantha	128.26	42.7579
Cardamine leucantha	128.263	42.7612
Cardamine leucantha	128.263	42.7612
Cardamine leucantha	128.263	42.7612
Cardamine leucantha	128.486	42.7581
Cardamine leucantha	127.967	43.4825
Cardamine leucantha	127.967	43.4825
Cardamine leucantha	127.967	43.482
Cardamine leucantha	127.966	43.4813
Cardamine leucantha	127.966	43.4813
Cardamine leucantha	128.06	43.4842
Cardamine leucantha	128.066	43.3247
Cardamine leucantha	128.072	43.2589
Cardamine leucantha	127.679	43.679
Cardamine leucantha	137.677	43.1872
Cardamine leucantha	137.677	43.1872
Cardamine leucantha	127.677	43.1857
Cardamine leucantha	127.677	43.1857
Cardamine leucantha	127.677	43.1857
Cardamine leucantha	127.882	43.1886
Cardamine leucantha	129.875	43.1804
Cardamine leucantha	129.875	43.1804
Cardamine leucantha	127.875	43.1811
Cardamine leucantha	127.875	43.1811
Cardamine leucantha	127.96	43.1839
Cardamine leucantha	128.158	43.1955
Cardamine leucantha	128.159	43.1945
Cardamine leucantha	128.159	43.1945
Cardamine leucantha	128.159	43.1945
Cardamine leucantha	128.258	43.1864
Cardamine leucantha	128.258	43.1864
Cardamine leucantha	128.257	43.1876
Cardamine leucantha	128.257	43.1876
Cardamine leucantha	128.257	43.1876
Cardamine leucantha	127.588	43.1104
Cardamine leucantha	127.584	43.1104
Cardamine leucantha	127.584	43.1104
Cardamine leucantha	127.584	43.1108
Cardamine leucantha	127.584	43.1108
Cardamine leucantha	127.584	43.1108
Cardamine leucantha	127.876	43.1171
Cardamine leucantha	127.876	43.1171
Cardamine leucantha	127.876	43.1171
Cardamine leucantha	127.876	43.1171
Cardamine leucantha	127.875	43.116
Cardamine leucantha	127.871	43.1151
Cardamine leucantha	127.871	43.1151
Cardamine leucantha	127.678	43.0399
Cardamine leucantha	127.678	43.0404
Cardamine leucantha	127.678	43.0404
Cardamine leucantha	127.872	43.0431
Cardamine leucantha	127.872	43.043
Cardamine leucantha	127.874	43.0431
Cardamine leucantha	127.874	43.0431
Cardamine leucantha	127.679	42.6351
Cardamine leucantha	127.679	42.6351
Cardamine leucantha	127.679	42.6351
Cardamine leucantha	127.679	42.6351
Cardamine leucantha	130.56	42.9691
Cardamine leucantha	130.56	42.9691
Cardamine leucantha	130.56	42.9691
Cardamine leucantha	127.68	42.9697
Cardamine leucantha	127.68	42.9697
Cardamine leucantha	127.68	42.9697
Cardamine leucantha	127.68	42.9697
Cardamine leucantha	127.779	42.97
Cardamine leucantha	127.779	42.97
Cardamine leucantha	127.779	42.97
Cardamine leucantha	127.777	42.9689
Cardamine leucantha	127.777	42.9689
Cardamine leucantha	127.777	42.9689
Cardamine leucantha	127.777	42.9689
Cardamine leucantha	127.872	42.9678
Cardamine leucantha	127.872	42.9678
Cardamine leucantha	127.872	42.9678
Cardamine leucantha	127.872	42.9678
Cardamine leucantha	127.872	42.968
Cardamine leucantha	127.872	42.968
Cardamine leucantha	127.872	42.968
Cardamine leucantha	127.872	42.968
Cardamine leucantha	127.873	42.9685
Cardamine leucantha	127.873	42.9685
Cardamine leucantha	127.873	42.9685
Cardamine leucantha	127.873	42.9685
Cardamine leucantha	127.973	42.9689
Cardamine leucantha	127.973	42.9689
Cardamine leucantha	127.973	42.9689
Cardamine leucantha	127.973	42.9691
Cardamine leucantha	127.973	42.9691
Cardamine leucantha	127.973	42.9691
Cardamine leucantha	127.972	42.9697
Cardamine leucantha	127.972	42.9697
Cardamine leucantha	127.972	42.9697
Cardamine leucantha	127.972	42.9697
Cardamine leucantha	127.874	42.899
Cardamine leucantha	127.874	42.899
Cardamine leucantha	127.874	42.899
Cardamine leucantha	127.874	42.899
Cardamine leucantha	127.875	42.8992
Cardamine leucantha	127.875	42.8992
Cardamine leucantha	127.875	42.8992
Cardamine leucantha	127.875	42.8991
Cardamine leucantha	127.875	42.8991
Cardamine leucantha	127.875	42.8991
Cardamine leucantha	128.071	42.9039
Cardamine leucantha	128.071	42.9039
Cardamine leucantha	128.071	42.9039
Cardamine leucantha	128.071	42.9039
Cardamine leucantha	128.072	42.9034
Cardamine leucantha	128.072	42.9034
Cardamine leucantha	128.072	42.9034
Cardamine leucantha	128.072	42.9034
Cardamine leucantha	128.072	42.9029
Cardamine leucantha	128.072	42.9029
Cardamine leucantha	128.072	42.9029
Cardamine leucantha	128.072	42.9029
Cardamine leucantha	127.872	42.8261
Cardamine leucantha	127.973	42.8264
Cardamine leucantha	127.973	42.8264
Cardamine leucantha	127.974	42.8282
Cardamine leucantha	127.973	42.8284
Cardamine leucantha	127.973	42.8284
Cardamine leucantha	129.85	43.9114
Cardamine leucantha	129.85	43.9114
Cardamine leucantha	129.85	43.9114
Cardamine leucantha	129.345	43.7649
Cardamine leucantha	129.345	43.7649
Cardamine leucantha	129.345	43.7649
Cardamine leucantha	129.345	43.7649
Cardamine leucantha	129.346	43.7651
Cardamine leucantha	129.346	43.7651
Cardamine leucantha	129.346	43.7651
Cardamine leucantha	129.346	43.7651
Cardamine leucantha	129.347	43.7654
Cardamine leucantha	129.553	43.767
Cardamine leucantha	129.552	43.7673
Cardamine leucantha	129.552	43.7673
Cardamine leucantha	129.552	43.7673
Cardamine leucantha	129.742	43.7645
Cardamine leucantha	129.742	43.7645
Cardamine leucantha	129.742	43.7645
Cardamine leucantha	129.742	43.7645
Cardamine leucantha	129.743	43.7648
Cardamine leucantha	129.743	43.7648
Cardamine leucantha	129.743	43.7648
Cardamine leucantha	129.743	43.7648
Cardamine leucantha	129.035	43.694
Cardamine leucantha	129.035	43.694
Cardamine leucantha	129.351	43.6934
Cardamine leucantha	129.351	43.6934
Cardamine leucantha	129.351	43.6934
Cardamine leucantha	129.349	43.6925
Cardamine leucantha	129.349	43.6925
Cardamine leucantha	129.981	43.6918
Cardamine leucantha	129.846	43.727
Cardamine leucantha	129.846	43.727
Cardamine leucantha	129.846	43.727
Cardamine leucantha	129.846	43.6934
Cardamine leucantha	129.445	43.6224
Cardamine leucantha	129.445	43.6224
Cardamine leucantha	129.445	43.6224
Cardamine leucantha	129.644	43.5528
Cardamine leucantha	129.644	43.5528
Cardamine leucantha	129.848	43.5487
Cardamine leucantha	129.346	43.4841
Cardamine leucantha	129.346	43.4836
Cardamine leucantha	129.346	43.4836
Cardamine leucantha	129.346	43.4828
Cardamine leucantha	129.346	43.4828
Cardamine leucantha	129.346	43.4828
Cardamine leucantha	129.937	43.4735
Cardamine leucantha	129.938	43.4741
Cardamine leucantha	129.938	43.4741
Cardamine leucantha	129.938	43.4744
Cardamine leucantha	129.938	43.4744
Cardamine leucantha	130.125	43.4672
Cardamine leucantha	130.125	43.4672
Cardamine leucantha	130.125	43.4672
Cardamine leucantha	130.125	43.4672
Cardamine leucantha	130.242	43.4718
Cardamine leucantha	130.242	43.4718
Cardamine leucantha	130.241	43.4722
Cardamine leucantha	130.24	43.4725
Cardamine leucantha	130.24	43.4725
Cardamine leucantha	130.242	43.4082
Cardamine leucantha	130.242	43.4082
Cardamine leucantha	130.242	43.4082
Cardamine leucantha	130.242	43.4082
Cardamine leucantha	130.241	43.4011
Cardamine leucantha	130.241	43.4011
Cardamine leucantha	130.241	43.4011
Cardamine leucantha	130.241	43.4011
Cardamine leucantha	130.24	43.4173
Cardamine leucantha	129.444	43.3203
Cardamine leucantha	129.444	43.3203
Cardamine leucantha	129.444	43.3203
Cardamine leucantha	129.844	43.3315
Cardamine leucantha	129.844	43.3315
Cardamine leucantha	129.836	43.3323
Cardamine leucantha	129.836	43.3323
Cardamine leucantha	129.936	43.3316
Cardamine leucantha	129.936	43.3316
Cardamine leucantha	129.936	43.3316
Cardamine leucantha	129.936	43.3316
Cardamine leucantha	129.937	43.331
Cardamine leucantha	129.937	43.331
Cardamine leucantha	130.401	43.536
Cardamine leucantha	130.401	43.536
Cardamine leucantha	130.401	43.536
Cardamine leucantha	130.401	43.536
Cardamine leucantha	130.401	43.538
Cardamine leucantha	130.401	43.538
Cardamine leucantha	130.401	43.538
Cardamine leucantha	130.401	43.538
Cardamine leucantha	130.409	43.5391
Cardamine leucantha	130.409	43.5391
Cardamine leucantha	130.409	43.5391
Cardamine leucantha	130.409	43.5391
Cardamine leucantha	130.335	43.3264
Cardamine leucantha	130.335	43.3264
Cardamine leucantha	130.334	43.3282
Cardamine leucantha	130.334	43.3282
Cardamine leucantha	130.334	43.3282
Cardamine leucantha	130.334	43.3282
Cardamine leucantha	130.532	43.3269
Cardamine leucantha	130.532	43.3269
Cardamine leucantha	130.532	43.3269
Cardamine leucantha	130.533	43.3263
Cardamine leucantha	130.533	43.3263
Cardamine leucantha	130.533	43.3263
Cardamine leucantha	130.533	43.3258
Cardamine leucantha	130.533	43.3258
Cardamine leucantha	130.533	43.3258
Cardamine leucantha	130.533	43.3258
Cardamine leucantha	130.727	43.3225
Cardamine leucantha	130.727	43.3225
Cardamine leucantha	130.727	43.3225
Cardamine leucantha	130.727	43.3225
Cardamine leucantha	129.349	43.2652
Cardamine leucantha	129.339	43.2646
Cardamine leucantha	129.339	43.2646
Cardamine leucantha	129.339	43.2646
Cardamine leucantha	129.445	43.2636
Cardamine leucantha	129.445	43.2636
Cardamine leucantha	129.445	43.2636
Cardamine leucantha	129.445	43.2636
Cardamine leucantha	129.444	43.2612
Cardamine leucantha	129.444	43.2612
Cardamine leucantha	129.444	43.2612
Cardamine leucantha	129.443	43.2609
Cardamine leucantha	129.443	43.2609
Cardamine leucantha	129.935	43.2586
Cardamine leucantha	129.935	43.2586
Cardamine leucantha	130.134	43.2548
Cardamine leucantha	130.134	43.2548
Cardamine leucantha	130.134	43.2548
Cardamine leucantha	130.134	43.2548
Cardamine leucantha	130.151	43.2553
Cardamine leucantha	130.151	43.2553
Cardamine leucantha	130.151	43.2553
Cardamine leucantha	130.134	43.2574
Cardamine leucantha	130.134	43.2574
Cardamine leucantha	130.134	43.2574
Cardamine leucantha	130.134	43.2574
Cardamine leucantha	130.623	43.2553
Cardamine leucantha	130.623	43.2553
Cardamine leucantha	130.624	43.2558
Cardamine leucantha	130.624	43.2558
Cardamine leucantha	129.447	43.1936
Cardamine leucantha	129.743	43.1904
Cardamine leucantha	129.742	43.1903
Cardamine leucantha	129.941	43.1885
Cardamine leucantha	129.941	43.1885
Cardamine leucantha	129.94	43.1883
Cardamine leucantha	129.94	43.1883
Cardamine leucantha	130.036	43.1921
Cardamine leucantha	130.036	43.1921
Cardamine leucantha	130.037	43.1923
Cardamine leucantha	130.037	43.1923
Cardamine leucantha	127.679	43.189
Cardamine leucantha	127.677	43.1872
Cardamine leucantha	127.677	43.1872
Cardamine leucantha	127.677	43.1857
Cardamine leucantha	127.677	43.1857
Cardamine leucantha	127.677	43.1857
Bupleurum longiradiatum	127.579	42.3261
Bupleurum longiradiatum	127.504	42.2467
Bupleurum longiradiatum	127.503	42.2463
Bupleurum longiradiatum	127.402922	42.172
Bupleurum longiradiatum	127.502944	42.173
Bupleurum longiradiatum	127.697	42.0303
Bupleurum longiradiatum	127.5	41.7424
Bupleurum longiradiatum	127.503	41.7433
Bupleurum longiradiatum	125.929	42.0014
Bupleurum longiradiatum	126.263	41.7204
Bupleurum longiradiatum	126.276	41.3629
Bupleurum longiradiatum	128.066	43.3247
Bupleurum longiradiatum	128.071	43.2582
Bupleurum longiradiatum	128.651	43.2554
Bupleurum longiradiatum	127.678	43.0399
Bupleurum longiradiatum	127.678	43.0404
Bupleurum longiradiatum	127.678	43.0404
Bupleurum longiradiatum	127.875	42.8991
Bupleurum longiradiatum	127.974	42.8282
Bupleurum longiradiatum	129.851	43.9118
Bupleurum longiradiatum	129.84	43.766
Bupleurum longiradiatum	129.84	43.766
Bupleurum longiradiatum	129.841	43.7663
Bupleurum longiradiatum	129.349	43.6925
Bupleurum longiradiatum	129.848	43.5487
Bupleurum longiradiatum	129.937	43.4735
Bupleurum longiradiatum	130.125	43.4645
Bupleurum longiradiatum	130.125	43.4645
Bupleurum longiradiatum	130.336	43.3274
Bupleurum longiradiatum	130.43	43.3267
Bupleurum longiradiatum	130.43	43.327
Bupleurum longiradiatum	130.728	43.3238
Viola arcuata	127.61	41.8105
Viola arcuata	129.547	43.6219
Circaea cordata	128.165	43.055
Circaea cordata	128.167	42.8235
Circaea cordata	127.797	42.0381
Circaea cordata	127.797	42.0381
Circaea cordata	127.803	41.9666
Circaea cordata	127.892	41.9713
Circaea cordata	129.347	43.7654
Circaea cordata	129.553	43.767
Circaea cordata	129.552	43.7673
Galium spurium	127.79	42.2517
Galium spurium	127.511	41.9639
Galium spurium	127.898	41.8974
Galium spurium	128.177	42.7587
Galium spurium	128.258	42.7582
Galium spurium	128.062	43.4838
Galium spurium	128.072	43.2589
Galium spurium	128.159	43.1937
Galium spurium	130.246	43.8348
Galium spurium	130.245	43.8348
Galium spurium	129.553	43.767
Galium spurium	129.84	43.766
Galium spurium	129.351	43.6934
Galium spurium	129.846	43.6934
Galium spurium	129.847	43.6931
Galium spurium	129.847	43.6931
Galium spurium	129.847	43.6931
Galium spurium	129.444	43.6217
Galium spurium	129.644	43.4822
Galium spurium	129.937	43.4735
Galium spurium	129.938	43.4741
Galium spurium	130.125	43.4722
Galium spurium	129.84	43.4014
Galium spurium	129.84	43.4014
Galium spurium	129.84	43.4014
Galium spurium	129.84	43.4014
Galium spurium	129.839	43.4021
Galium spurium	129.839	43.4021
Galium spurium	129.839	43.4021
Galium spurium	129.838	43.4026
Galium spurium	129.838	43.4026
Galium spurium	129.838	43.4026
Galium spurium	130.042	43.403
Galium spurium	130.535	43.3957
Galium spurium	130.535	43.3957
Galium spurium	130.534	43.3972
Galium spurium	130.534	43.3972
Galium spurium	130.533	43.398
Galium spurium	129.843	43.3315
Galium spurium	129.842	43.3311
Galium spurium	129.842	43.3311
Galium spurium	130.728	43.3238
Galium spurium	129.446	43.193
Galium spurium	129.446	43.1924
Galium spurium	129.539	43.1921
Galium spurium	129.939	43.1881
Galium spurium	129.939	43.1881
Hieracium umbellatum	127.994	41.9596
Hieracium umbellatum	127.994	41.9607
Hieracium umbellatum	129.646	43.4066
Crepidiastrum sonchifolium	128.951	43.0496
Crepidiastrum sonchifolium	125.948	44.0879
Crepidiastrum sonchifolium	125.139	43.6023
Crepidiastrum sonchifolium	125.417	43.3104
Symplocarpus renifolius	126.25	42.1463
Meehania urticifolia	128.848	43.2619
Meehania urticifolia	128.263	43.1169
Meehania urticifolia	128.263	43.1169
Meehania urticifolia	128.263	43.1169
Meehania urticifolia	128.263	43.1169
Meehania urticifolia	128.177	42.7587
Meehania urticifolia	128.177	42.7587
Meehania urticifolia	128.177	42.7587
Meehania urticifolia	128.176	42.7582
Meehania urticifolia	128.176	42.7582
Meehania urticifolia	128.175	42.7579
Meehania urticifolia	128.175	42.7579
Meehania urticifolia	125.972	42.6121
Meehania urticifolia	125.972	42.6121
Meehania urticifolia	125.973	42.6128
Meehania urticifolia	125.974	42.6124
Meehania urticifolia	125.974	42.6124
Meehania urticifolia	128.073	42.614
Meehania urticifolia	128.073	42.614
Meehania urticifolia	128.073	42.614
Meehania urticifolia	128.073	42.614
Meehania urticifolia	128.073	42.6128
Meehania urticifolia	128.073	42.6128
Meehania urticifolia	128.073	42.6128
Meehania urticifolia	128.073	42.6121
Meehania urticifolia	128.073	42.6121
Meehania urticifolia	128.073	42.6121
Meehania urticifolia	128.371	42.6127
Meehania urticifolia	128.37	42.6128
Meehania urticifolia	128.37	42.6128
Meehania urticifolia	128.369	42.6134
Meehania urticifolia	128.369	42.6134
Meehania urticifolia	128.474	42.6153
Meehania urticifolia	128.474	42.6153
Meehania urticifolia	128.474	42.6153
Meehania urticifolia	128.472	42.615
Meehania urticifolia	128.472	42.615
Meehania urticifolia	128.472	42.615
Meehania urticifolia	128.472	42.615
Meehania urticifolia	128.472	42.615
Meehania urticifolia	126.442	42.0151
Meehania urticifolia	126.442	42.0145
Meehania urticifolia	126.442	42.0143
Meehania urticifolia	126.442	42.0143
Meehania urticifolia	126.442	42.0143
Meehania urticifolia	126.255	41.9378
Meehania urticifolia	126.255	41.9378
Meehania urticifolia	126.254	41.9363
Meehania urticifolia	126.254	41.9363
Meehania urticifolia	126.254	41.9363
Meehania urticifolia	126.252	41.9356
Meehania urticifolia	126.35	41.7946
Meehania urticifolia	126.351	41.7948
Meehania urticifolia	126.352	41.7953
Meehania urticifolia	126.544	41.7969
Meehania urticifolia	126.544	41.7969
Meehania urticifolia	126.545	41.7978
Meehania urticifolia	126.546	41.7977
Meehania urticifolia	126.37	41.7231
Meehania urticifolia	126.453	41.7235
Meehania urticifolia	126.457	41.6556
Meehania urticifolia	126.457	41.6552
Meehania urticifolia	126.457	41.6552
Meehania urticifolia	126.456	41.6549
Meehania urticifolia	126.456	41.6549
Meehania urticifolia	126.456	41.6549
Meehania urticifolia	126.456	41.6549
Meehania urticifolia	126.562	41.582
Meehania urticifolia	126.562	41.582
Meehania urticifolia	126.562	41.582
Meehania urticifolia	126.562	41.582
Meehania urticifolia	126.562	41.582
Meehania urticifolia	127.783	42.754
Meehania urticifolia	127.783	42.754
Meehania urticifolia	127.783	42.754
Meehania urticifolia	127.783	42.7533
Meehania urticifolia	127.783	42.7533
Meehania urticifolia	127.783	42.7533
Meehania urticifolia	127.782	42.7528
Meehania urticifolia	127.782	42.7528
Meehania urticifolia	127.782	42.7528
Meehania urticifolia	127.782	42.7528
Meehania urticifolia	127.684	42.6808
Meehania urticifolia	127.684	42.6808
Meehania urticifolia	127.684	42.6801
Meehania urticifolia	127.684	42.6801
Meehania urticifolia	127.684	42.6801
Meehania urticifolia	127.684	42.6801
Meehania urticifolia	127.683	42.6791
Meehania urticifolia	127.683	42.6791
Meehania urticifolia	127.683	42.6791
Meehania urticifolia	127.683	42.6791
Meehania urticifolia	127.596	42.6035
Meehania urticifolia	127.596	42.6035
Meehania urticifolia	127.596	42.6035
Meehania urticifolia	127.596	42.6035
Meehania urticifolia	127.596	42.6039
Meehania urticifolia	127.596	42.6039
Meehania urticifolia	127.596	42.6039
Meehania urticifolia	127.595	42.6048
Meehania urticifolia	127.11	42.5354
Meehania urticifolia	127.11	42.5354
Meehania urticifolia	127.115	42.535
Meehania urticifolia	127.115	42.535
Meehania urticifolia	127.114	42.5335
Meehania urticifolia	127.114	42.5335
Meehania urticifolia	127.383	42.5345
Meehania urticifolia	127.383	42.5345
Meehania urticifolia	127.383	42.5345
Meehania urticifolia	127.383	42.5348
Meehania urticifolia	127.383	42.5348
Meehania urticifolia	127.383	42.5348
Meehania urticifolia	127.383	42.5349
Meehania urticifolia	127.383	42.5349
Meehania urticifolia	127.383	42.5349
Meehania urticifolia	127.593	42.5419
Meehania urticifolia	127.592	42.5414
Meehania urticifolia	127.592	42.5414
Meehania urticifolia	127.589	42.536
Meehania urticifolia	127.589	42.536
Meehania urticifolia	127.784	43.5399
Meehania urticifolia	127.784	43.5399
Meehania urticifolia	127.784	43.5399
Meehania urticifolia	127.784	43.5399
Meehania urticifolia	127.785	42.5397
Meehania urticifolia	127.785	42.5397
Meehania urticifolia	127.785	42.5397
Meehania urticifolia	127.352	42.5388
Meehania urticifolia	127.2	:42.459747
Meehania urticifolia	127.2	:42.459747
Meehania urticifolia	127.201	42.4595
Meehania urticifolia	127.399	42.4599
Meehania urticifolia	127.399	42.4599
Meehania urticifolia	127.399	42.4609
Meehania urticifolia	127.399	42.4609
Meehania urticifolia	127.399	42.4609
Meehania urticifolia	127.399	42.4609
Meehania urticifolia	127.399	42.4617
Meehania urticifolia	127.483	42.4582
Meehania urticifolia	127.483	42.4582
Meehania urticifolia	127.483	42.4582
Meehania urticifolia	127.483	42.4582
Meehania urticifolia	127.484	42.4582
Meehania urticifolia	127.484	42.4582
Meehania urticifolia	127.484	42.4582
Meehania urticifolia	127.484	42.4582
Meehania urticifolia	127.484	42.458
Meehania urticifolia	127.484	42.458
Meehania urticifolia	127.484	42.458
Meehania urticifolia	127.484	42.458
Meehania urticifolia	127.785	42.4659
Meehania urticifolia	127.785	42.4665
Meehania urticifolia	127.786	42.4673
Meehania urticifolia	127.786	42.4673
Meehania urticifolia	127.786	42.4673
Meehania urticifolia	127.875	42.4666
Meehania urticifolia	127.875	42.4666
Meehania urticifolia	127.875	42.4666
Meehania urticifolia	127.878	42.4663
Meehania urticifolia	127.878	42.4663
Meehania urticifolia	127.878	42.4663
Meehania urticifolia	127.878	42.4663
Meehania urticifolia	127.879	42.4665
Meehania urticifolia	127.879	42.4665
Meehania urticifolia	127.879	42.4665
Meehania urticifolia	127.879	42.4665
Meehania urticifolia	127.98	42.4705
Meehania urticifolia	127.98	42.4705
Meehania urticifolia	127.98	42.4705
Meehania urticifolia	127.98	42.4705
Meehania urticifolia	127.98	42.4678
Meehania urticifolia	127.98	42.4678
Meehania urticifolia	127.98	42.4678
Meehania urticifolia	127.979	42.4665
Meehania urticifolia	127.979	42.4665
Meehania urticifolia	127.496	42.3915
Meehania urticifolia	127.496	42.3915
Meehania urticifolia	127.496	42.3915
Meehania urticifolia	127.496	42.3915
Meehania urticifolia	127.497	42.3907
Meehania urticifolia	127.497	42.3907
Meehania urticifolia	127.497	42.3907
Meehania urticifolia	127.496	42.3901
Meehania urticifolia	127.496	42.3901
Meehania urticifolia	127.496	42.3901
Meehania urticifolia	127.593	42.387
Meehania urticifolia	127.593	42.387
Meehania urticifolia	127.593	42.387
Meehania urticifolia	127.593	42.387
Meehania urticifolia	127.591	42.3877
Meehania urticifolia	127.591	42.3877
Meehania urticifolia	127.591	42.3877
Meehania urticifolia	127.591	42.3877
Meehania urticifolia	127.591	42.3886
Meehania urticifolia	127.591	42.3886
Meehania urticifolia	127.591	42.3886
Meehania urticifolia	127.591	42.3886
Meehania urticifolia	127.884	42.4
Meehania urticifolia	127.884	42.4
Meehania urticifolia	127.884	42.4
Meehania urticifolia	127.882	42.398
Meehania urticifolia	127.881	42.3945
Meehania urticifolia	127.881	42.3945
Meehania urticifolia	127.881	42.3945
Meehania urticifolia	127.986	42.389
Meehania urticifolia	127.986	42.389
Meehania urticifolia	127.986	42.389
Meehania urticifolia	127.984	42.3896
Meehania urticifolia	127.984	42.3896
Meehania urticifolia	127.984	42.3896
Meehania urticifolia	127.984	42.3911
Meehania urticifolia	127.579	42.3261
Meehania urticifolia	127.579	42.3261
Meehania urticifolia	127.579	42.3261
Meehania urticifolia	127.579	42.3261
Meehania urticifolia	127.583	42.3235
Meehania urticifolia	127.583	42.3235
Meehania urticifolia	127.583	42.3235
Meehania urticifolia	127.583	42.3226
Meehania urticifolia	127.583	42.3226
Meehania urticifolia	127.583	42.3226
Meehania urticifolia	127.504	42.2467
Meehania urticifolia	127.504	42.2467
Meehania urticifolia	127.503	42.2463
Meehania urticifolia	127.503	42.2463
Meehania urticifolia	127.502	42.2456
Meehania urticifolia	127.79	42.2522
Meehania urticifolia	127.79	42.2522
Meehania urticifolia	127.79	42.2522
Meehania urticifolia	127.79	42.2517
Meehania urticifolia	127.79	42.2517
Meehania urticifolia	127.79	42.2516
Meehania urticifolia	127.79	42.2516
Meehania urticifolia	127.79	42.2516
Meehania urticifolia	127.79	42.2516
Meehania urticifolia	127.213	42.1719
Meehania urticifolia	127.213	42.1719
Meehania urticifolia	127.213	42.1719
Meehania urticifolia	127.213	42.1713
Meehania urticifolia	127.213	42.1713
Meehania urticifolia	127.214080	42.1711
Meehania urticifolia	127.214080	42.1711
Meehania urticifolia	127.214080	42.1711
Meehania urticifolia	127.214080	42.1711
Meehania urticifolia	127.402922	42.172
Meehania urticifolia	127.402922	42.172
Meehania urticifolia	127.402922	42.172
Meehania urticifolia	127.402922	42.172
Meehania urticifolia	127.403061	42.1728
Meehania urticifolia	127.403061	42.1728
Meehania urticifolia	127.403061	42.1728
Meehania urticifolia	127.403463	42.1735
Meehania urticifolia	127.403463	42.1735
Meehania urticifolia	127.403463	42.1735
Meehania urticifolia	127.403463	42.1735
Meehania urticifolia	127.502944	42.173
Meehania urticifolia	127.502944	42.173
Meehania urticifolia	127.502202	43.1741
Meehania urticifolia	127.502202	43.1741
Meehania urticifolia	127.499016	43.499
Meehania urticifolia	127.499016	43.499
Meehania urticifolia	127.499016	43.499
Meehania urticifolia	127.498527	42.0982
Meehania urticifolia	127.498527	42.0982
Meehania urticifolia	127.499052	42.0973
Meehania urticifolia	127.499052	42.0973
Meehania urticifolia	127.499052	42.0973
Meehania urticifolia	127.499052	42.0973
Meehania urticifolia	127.593	42.101
Meehania urticifolia	127.593	42.101
Meehania urticifolia	127.593	42.1018
Meehania urticifolia	127.696	42.1054
Meehania urticifolia	127.695	42.1089
Meehania urticifolia	127.695	42.1089
Meehania urticifolia	127.695	42.1085
Meehania urticifolia	127.697	42.0292
Meehania urticifolia	127.697	42.0292
Meehania urticifolia	127.697	42.0292
Meehania urticifolia	127.697	42.0303
Meehania urticifolia	127.697	42.0303
Meehania urticifolia	127.697	42.0303
Meehania urticifolia	127.697	42.031
Meehania urticifolia	127.697	42.031
Meehania urticifolia	127.697	42.031
Meehania urticifolia	127.802	42.038
Meehania urticifolia	127.802	42.038
Meehania urticifolia	127.799	42.0373
Meehania urticifolia	127.799	42.0373
Meehania urticifolia	127.799	42.0373
Meehania urticifolia	127.799	42.0373
Meehania urticifolia	127.797	42.0381
Meehania urticifolia	127.506	41.9591
Meehania urticifolia	127.506	41.9591
Meehania urticifolia	127.506	41.9591
Meehania urticifolia	127.51	41.9643
Meehania urticifolia	127.51	41.9643
Meehania urticifolia	127.804	41.804
Meehania urticifolia	127.804	41.804
Meehania urticifolia	127.804	41.804
Meehania urticifolia	127.804	41.804
Meehania urticifolia	127.803	41.9666
Meehania urticifolia	127.803	41.9666
Meehania urticifolia	127.803	41.9666
Meehania urticifolia	127.803	42.4672
Meehania urticifolia	127.803	42.4672
Meehania urticifolia	127.803	42.4672
Meehania urticifolia	127.98	41.8863
Meehania urticifolia	127.98	41.8863
Meehania urticifolia	127.98	41.8863
Meehania urticifolia	127.981	41.8866
Meehania urticifolia	127.981	41.8866
Meehania urticifolia	127.981	41.8866
Meehania urticifolia	127.981	41.8865
Meehania urticifolia	127.981	41.8865
Meehania urticifolia	127.981	41.8865
Meehania urticifolia	127.981	41.8865
Meehania urticifolia	127.612	41.8093
Meehania urticifolia	127.612	41.8093
Meehania urticifolia	127.612	41.8093
Meehania urticifolia	127.611	41.8098
Meehania urticifolia	127.611	41.8098
Meehania urticifolia	127.611	41.8098
Meehania urticifolia	127.61	41.8105
Meehania urticifolia	127.61	41.8105
Meehania urticifolia	127.61	41.8105
Meehania urticifolia	127.61	41.8105
Meehania urticifolia	127.713	41.8191
Meehania urticifolia	127.713	41.8191
Meehania urticifolia	127.713	41.8191
Meehania urticifolia	127.713	41.8191
Meehania urticifolia	127.712	41.8189
Meehania urticifolia	127.712	41.8189
Meehania urticifolia	127.712	41.8189
Meehania urticifolia	127.712	41.8189
Meehania urticifolia	127.711	41.8194
Meehania urticifolia	127.711	41.8194
Meehania urticifolia	127.711	41.8194
Meehania urticifolia	127.411	42.0248
Meehania urticifolia	127.411	42.0248
Meehania urticifolia	127.411	42.0248
Meehania urticifolia	127.411	42.0248
Meehania urticifolia	127.411	42.0262
Meehania urticifolia	127.411	42.0262
Meehania urticifolia	127.411	42.0262
Meehania urticifolia	127.411	42.0262
Meehania urticifolia	127.411	42.0279
Meehania urticifolia	127.411	42.0279
Meehania urticifolia	127.411	42.0279
Meehania urticifolia	127.411	42.0279
Meehania urticifolia	126.741	41.9411
Meehania urticifolia	126.739	41.9415
Meehania urticifolia	126.739	41.9415
Meehania urticifolia	126.738	41.9416
Meehania urticifolia	126.738	41.9416
Meehania urticifolia	126.738	41.9416
Meehania urticifolia	126.83	41.9502
Meehania urticifolia	126.83	41.9502
Meehania urticifolia	127.018	41.9517
Meehania urticifolia	127.018	41.9517
Meehania urticifolia	127.019	41.9518
Meehania urticifolia	127.019	41.9518
Meehania urticifolia	127.02	41.9622
Meehania urticifolia	127.02	41.9622
Meehania urticifolia	127.02	41.9622
Meehania urticifolia	127.12	41.9533
Meehania urticifolia	127.12	41.9533
Meehania urticifolia	126.831	41.8765
Meehania urticifolia	126.831	41.8765
Meehania urticifolia	126.831	41.8765
Meehania urticifolia	126.831	41.8764
Meehania urticifolia	126.741	41.7966
Meehania urticifolia	127.121	41.8127
Meehania urticifolia	127.121	41.8127
Meehania urticifolia	127.122	41.8112
Meehania urticifolia	127.122	41.8112
Meehania urticifolia	127.122	41.8106
Meehania urticifolia	127.22	41.8026
Meehania urticifolia	127.22	41.8026
Meehania urticifolia	127.219	41.8034
Meehania urticifolia	127.219	41.8034
Meehania urticifolia	127.221	41.8041
Meehania urticifolia	127.221	41.8041
Meehania urticifolia	127.424	41.8141
Meehania urticifolia	127.424	41.8141
Meehania urticifolia	127.424	41.8141
Meehania urticifolia	127.424	41.8141
Meehania urticifolia	127.423	41.8139
Meehania urticifolia	127.421	41.8139
Meehania urticifolia	127.126	41.7358
Meehania urticifolia	127.127	41.7369
Meehania urticifolia	127.127	41.7369
Meehania urticifolia	127.127	41.7369
Meehania urticifolia	127.127	41.7369
Meehania urticifolia	127.223	41.7385
Meehania urticifolia	127.223	41.7385
Meehania urticifolia	127.223	41.7385
Meehania urticifolia	127.227	41.7393
Meehania urticifolia	127.5	41.7424
Meehania urticifolia	127.5	41.7424
Meehania urticifolia	127.5	41.7424
Meehania urticifolia	127.5	41.7424
Meehania urticifolia	127.502	41.7433
Meehania urticifolia	127.502	41.7433
Meehania urticifolia	127.502	41.7433
Meehania urticifolia	127.61	41.6759
Meehania urticifolia	127.61	41.6759
Meehania urticifolia	127.61	41.6759
Meehania urticifolia	127.61	41.6759
Meehania urticifolia	127.609	41.6748
Meehania urticifolia	127.609	41.6748
Meehania urticifolia	127.609	41.6748
Meehania urticifolia	127.609	41.6748
Meehania urticifolia	127.705	41.673
Meehania urticifolia	127.705	41.673
Meehania urticifolia	127.705	41.673
Meehania urticifolia	127.705	41.673
Meehania urticifolia	127.703	41.6739
Meehania urticifolia	127.703	41.6739
Meehania urticifolia	127.703	41.6739
Meehania urticifolia	127.703	41.6739
Meehania urticifolia	127.701	41.674
Meehania urticifolia	127.701	41.674
Meehania urticifolia	127.701	41.674
Meehania urticifolia	127.701	41.674
Meehania urticifolia	126.333	42.2282
Meehania urticifolia	126.333	42.2282
Meehania urticifolia	126.334	42.2281
Meehania urticifolia	126.334	42.2281
Meehania urticifolia	126.334	42.2281
Meehania urticifolia	126.334	42.2281
Meehania urticifolia	126.335	42.2179
Meehania urticifolia	126.335	42.2179
Meehania urticifolia	126.335	42.2179
Meehania urticifolia	126.145	42.1442
Meehania urticifolia	126.145	42.1442
Meehania urticifolia	126.145	42.1442
Meehania urticifolia	126.145	42.1442
Meehania urticifolia	126.145	42.1451
Meehania urticifolia	126.145	42.1451
Meehania urticifolia	126.145	42.1451
Meehania urticifolia	126.146	42.1451
Meehania urticifolia	126.146	42.1451
Meehania urticifolia	126.248	42.1446
Meehania urticifolia	126.248	42.1446
Meehania urticifolia	126.249	42.1452
Meehania urticifolia	126.249	42.1452
Meehania urticifolia	126.344	42.1543
Meehania urticifolia	126.344	42.1543
Meehania urticifolia	126.344	42.1543
Meehania urticifolia	126.344	42.1543
Meehania urticifolia	126.344	42.1537
Meehania urticifolia	126.344	42.1537
Meehania urticifolia	126.344	42.1537
Meehania urticifolia	126.344	42.1537
Meehania urticifolia	126.344	42.1531
Meehania urticifolia	126.344	42.1531
Meehania urticifolia	126.344	42.1531
Meehania urticifolia	125.658	42.0739
Meehania urticifolia	125.658	42.0739
Meehania urticifolia	125.658	42.0739
Meehania urticifolia	125.657	42.0753
Meehania urticifolia	125.657	42.0753
Meehania urticifolia	125.851	42.0751
Meehania urticifolia	125.851	42.0751
Meehania urticifolia	126.047	42.0799
Meehania urticifolia	126.047	42.0799
Meehania urticifolia	126.047	42.0799
Meehania urticifolia	126.047	42.0799
Meehania urticifolia	126.049	42.0793
Meehania urticifolia	126.049	42.0793
Meehania urticifolia	126.049	42.0793
Meehania urticifolia	126.049	42.0793
Meehania urticifolia	126.049	42.0786
Meehania urticifolia	126.049	42.0786
Meehania urticifolia	126.344	42.0783
Meehania urticifolia	126.344	42.0783
Meehania urticifolia	126.344	42.0783
Meehania urticifolia	126.343	42.0787
Meehania urticifolia	126.343	42.0787
Meehania urticifolia	126.342	42.0789
Meehania urticifolia	126.342	42.0789
Meehania urticifolia	126.342	42.0789
Meehania urticifolia	126.342	42.0789
Meehania urticifolia	125.929	42.0014
Meehania urticifolia	125.929	42.0014
Meehania urticifolia	125.929	42.0014
Meehania urticifolia	125.929	42.0014
Meehania urticifolia	125.929	42.0013
Meehania urticifolia	125.929	42.0013
Meehania urticifolia	125.929	42.0013
Meehania urticifolia	126.06	41.9276
Meehania urticifolia	126.06	41.9276
Meehania urticifolia	126.06	41.9282
Meehania urticifolia	126.06	41.9282
Meehania urticifolia	126.06	41.9282
Meehania urticifolia	126.06	41.9282
Meehania urticifolia	126.06	41.929
Meehania urticifolia	126.06	41.929
Meehania urticifolia	125.36	41.8707
Meehania urticifolia	125.36	41.8713
Meehania urticifolia	125.36	41.8713
Meehania urticifolia	125.36	41.8713
Meehania urticifolia	125.36	41.8713
Meehania urticifolia	125.649	41.7926
Meehania urticifolia	125.649	41.7926
Meehania urticifolia	126.263	41.7204
Meehania urticifolia	125.832	41.6436
Meehania urticifolia	126.071	41.6408
Meehania urticifolia	126.071	41.6408
Meehania urticifolia	126.071	41.6408
Meehania urticifolia	126.071	41.6408
Meehania urticifolia	126.36	41.6512
Meehania urticifolia	126.36	41.6512
Meehania urticifolia	126.36	41.6512
Meehania urticifolia	126.36	41.6509
Meehania urticifolia	126.36	41.6509
Meehania urticifolia	126.36	41.6509
Meehania urticifolia	126.36	41.6501
Meehania urticifolia	126.36	41.6501
Meehania urticifolia	125.539	41.4381
Meehania urticifolia	126.178	41.4263
Meehania urticifolia	126.178	41.4263
Meehania urticifolia	126.177	41.4266
Meehania urticifolia	126.177	41.4266
Meehania urticifolia	126.177	41.4266
Meehania urticifolia	126.176	41.4262
Meehania urticifolia	126.176	41.4262
Meehania urticifolia	126.176	41.4262
Meehania urticifolia	126.274	41.3631
Meehania urticifolia	126.274	41.3631
Meehania urticifolia	126.274	41.3631
Meehania urticifolia	126.276	41.3629
Meehania urticifolia	126.276	41.3629
Meehania urticifolia	126.276	41.3629
Meehania urticifolia	126.274	41.3621
Meehania urticifolia	126.274	41.3621
Meehania urticifolia	126.274	41.3621
Meehania urticifolia	126.153	41.0775
Meehania urticifolia	126.153	41.0775
Meehania urticifolia	126.153	41.0775
Meehania urticifolia	126.152	42.0776
Meehania urticifolia	126.152	42.0776
Meehania urticifolia	126.152	42.0776
Meehania urticifolia	126.152	42.0776
Meehania urticifolia	126.151	42.0784
Meehania urticifolia	126.151	42.0784
Meehania urticifolia	126.151	42.0784
Meehania urticifolia	126.497	43.7227
Meehania urticifolia	128.759	42.76
Meehania urticifolia	128.486	42.7581
Meehania urticifolia	127.872	43.4744
Meehania urticifolia	127.872	43.4744
Meehania urticifolia	127.872	43.4744
Meehania urticifolia	127.872	43.4744
Meehania urticifolia	127.967	43.4825
Meehania urticifolia	127.967	43.4825
Meehania urticifolia	127.967	43.4825
Meehania urticifolia	127.967	43.4825
Meehania urticifolia	127.967	43.482
Meehania urticifolia	127.967	43.482
Meehania urticifolia	127.967	43.482
Meehania urticifolia	127.967	43.482
Meehania urticifolia	127.966	43.4813
Meehania urticifolia	127.966	43.4813
Meehania urticifolia	128.072	43.2589
Meehania urticifolia	128.071	43.2582
Meehania urticifolia	127.679	43.679
Meehania urticifolia	137.677	43.1872
Meehania urticifolia	127.677	43.1857
Meehania urticifolia	127.677	43.1857
Meehania urticifolia	127.677	43.1857
Meehania urticifolia	127.882	43.1886
Meehania urticifolia	129.875	43.1804
Meehania urticifolia	129.875	43.1804
Meehania urticifolia	129.875	43.1804
Meehania urticifolia	129.875	43.1804
Meehania urticifolia	127.875	43.1811
Meehania urticifolia	127.96	43.1839
Meehania urticifolia	128.258	43.1864
Meehania urticifolia	128.258	43.1864
Meehania urticifolia	128.257	43.1876
Meehania urticifolia	128.257	43.1876
Meehania urticifolia	127.588	43.1104
Meehania urticifolia	127.588	43.1104
Meehania urticifolia	127.584	43.1104
Meehania urticifolia	127.584	43.1108
Meehania urticifolia	127.584	43.1108
Meehania urticifolia	127.875	43.116
Meehania urticifolia	127.871	43.1151
Meehania urticifolia	127.871	43.1151
Meehania urticifolia	127.871	43.1151
Meehania urticifolia	127.871	43.1151
Meehania urticifolia	127.678	43.0404
Meehania urticifolia	127.678	43.0404
Meehania urticifolia	127.678	43.0404
Meehania urticifolia	127.872	43.0431
Meehania urticifolia	127.872	43.0431
Meehania urticifolia	127.874	43.0431
Meehania urticifolia	127.874	43.0431
Meehania urticifolia	127.874	43.0431
Meehania urticifolia	127.874	43.0431
Meehania urticifolia	127.679	42.6351
Meehania urticifolia	127.679	42.6351
Meehania urticifolia	127.679	42.6351
Meehania urticifolia	127.679	42.6351
Meehania urticifolia	130.56	42.9691
Meehania urticifolia	130.56	42.9691
Meehania urticifolia	127.68	42.9697
Meehania urticifolia	127.68	42.9697
Meehania urticifolia	127.68	42.9697
Meehania urticifolia	127.78	42.9701
Meehania urticifolia	127.78	42.9701
Meehania urticifolia	127.78	42.9701
Meehania urticifolia	127.78	42.9701
Meehania urticifolia	127.779	42.97
Meehania urticifolia	127.779	42.97
Meehania urticifolia	127.777	42.9689
Meehania urticifolia	127.777	42.9689
Meehania urticifolia	127.777	42.9689
Meehania urticifolia	127.777	42.9689
Meehania urticifolia	127.872	42.968
Meehania urticifolia	127.873	42.9685
Meehania urticifolia	127.873	42.9685
Meehania urticifolia	127.973	42.9689
Meehania urticifolia	127.973	42.9689
Meehania urticifolia	127.973	42.9689
Meehania urticifolia	127.973	42.9691
Meehania urticifolia	127.973	42.9691
Meehania urticifolia	127.973	42.9691
Meehania urticifolia	127.972	42.9697
Meehania urticifolia	127.972	42.9697
Meehania urticifolia	127.972	42.9697
Meehania urticifolia	127.874	42.899
Meehania urticifolia	127.874	42.899
Meehania urticifolia	127.874	42.899
Meehania urticifolia	127.874	42.899
Meehania urticifolia	127.875	42.8992
Meehania urticifolia	127.875	42.8992
Meehania urticifolia	127.875	42.8992
Meehania urticifolia	127.875	42.8992
Meehania urticifolia	127.875	42.8991
Meehania urticifolia	127.875	42.8991
Meehania urticifolia	127.875	42.8991
Meehania urticifolia	127.875	42.8991
Meehania urticifolia	128.072	42.9034
Meehania urticifolia	128.072	42.9034
Meehania urticifolia	128.072	42.9034
Meehania urticifolia	128.072	42.9029
Meehania urticifolia	127.872	42.8261
Meehania urticifolia	127.973	42.8264
Meehania urticifolia	127.973	42.8284
Meehania urticifolia	129.444	43.3203
Meehania urticifolia	130.727	43.3225
Meehania urticifolia	127.679	43.189
Meehania urticifolia	127.677	43.1872
Meehania urticifolia	127.677	43.1857
Trigonotis radicans	126.497	43.7227
Trigonotis radicans	129.647	45.6915
Trigonotis radicans	130.533	43.3263
Arisaema angustatum var. peninsulae	126.351	41.8656
Arisaema angustatum var. peninsulae	125.568	42.2232
Arisaema angustatum var. peninsulae	125.568	42.2232
Arisaema angustatum var. peninsulae	125.659	42.0757
Arisaema angustatum var. peninsulae	125.851	42.0744
Arisaema angustatum var. peninsulae	126.342	42.0789
Arisaema angustatum var. peninsulae	125.637	41.505
Thalictrum aquilegiifolium var. sibiricum	127.214080	42.1711
Thalictrum aquilegiifolium var. sibiricum	127.994	41.9596
Thalictrum aquilegiifolium var. sibiricum	127.994	41.9596
Thalictrum aquilegiifolium var. sibiricum	127.994	41.9596
Thalictrum aquilegiifolium var. sibiricum	127.994	41.9602
Thalictrum aquilegiifolium var. sibiricum	127.994	41.9607
Thalictrum aquilegiifolium var. sibiricum	127.98	41.8863
Thalictrum aquilegiifolium var. sibiricum	125.643	41.647
Thalictrum aquilegiifolium var. sibiricum	128.273	42.8366
Thalictrum aquilegiifolium var. sibiricum	128.555	43.2631
Thalictrum aquilegiifolium var. sibiricum	130.341	43.6196
Thalictrum aquilegiifolium var. sibiricum	129.639	43.3323
Thalictrum aquilegiifolium var. sibiricum	129.64	43.3321
Thalictrum aquilegiifolium var. sibiricum	130.728	43.3238
Thalictrum aquilegiifolium var. sibiricum	129.843	43.2559
Thalictrum aquilegiifolium var. sibiricum	129.841	43.2619
Thalictrum aquilegiifolium var. sibiricum	130.134	43.2574
Artemisia keiskeana	129.643	43.4816
Artemisia keiskeana	129.644	43.4803
Anemone udensis	129.843	43.2559
Anemone baicalensis	126.545	41.7978
Anemone baicalensis	126.546	41.7977
Anemone baicalensis	127.383	42.5345
Anemone baicalensis	127.695	42.1089
Anemone baicalensis	127.695	42.1085
Anemone baicalensis	127.697	42.0303
Anemone baicalensis	127.981	41.8866
Anemone baicalensis	127.981	41.8866
Anemone baicalensis	127.981	41.8865
Anemone baicalensis	127.981	41.8865
Anemone baicalensis	126.738	41.9416
Anemone baicalensis	126.274	41.3631
Anemone baicalensis	126.276	41.3629
Anemone baicalensis	126.274	41.3621
Anemone baicalensis	126.274	41.3621
Anemone baicalensis	128.258	42.7612
Anemone baicalensis	128.263	42.7581
Anemone baicalensis	128.263	42.7581
Anemone baicalensis	127.967	43.482
Anemone baicalensis	127.679	43.679
Anemone baicalensis	128.258	43.1864
Anemone baicalensis	128.257	43.1876
Anemone baicalensis	128.259	43.1871
Anemone baicalensis	127.588	43.1104
Anemone baicalensis	127.588	43.1104
Anemone baicalensis	127.588	43.1104
Anemone baicalensis	127.588	43.1104
Anemone baicalensis	127.584	43.1104
Anemone baicalensis	127.584	43.1108
Anemone baicalensis	127.584	43.1108
Anemone baicalensis	127.876	43.1171
[truncated: 192 more rows]
